# Supplementary material for: Bis(acetyl­acetonato-κ2 O,O′)(pyridine-κN)zinc(II)
Source: Acta Crystallogr Sect E Struct Rep Online. 2011 May 28;67(Pt 6):m819. doi: 10.1107/S1600536811019854 (PMC3120430; doi:10.1107/S1600536811019854)
Supplement: Supplementary file 1 [file e-67-0m819-sup1.cif]

##############################################################################
#                                                                            #
# This CIF contains the data in a paper accepted for publication in          #
# Acta Crystallographica Section E. It conforms to the requirements of       #
# Notes for Authors for Acta Crystallographica Section E, and has been       #
# peer reviewed under the auspices of the IUCr Commission on Journals.       #
#                                                                            #
# Full details of the Crystallographic Information File format               #
# are given in the paper "The Crystallographic Information File (CIF):       #
# a New Standard Archive File for Crystallography" by S. R. Hall, F. H.      #
# Allen and I. D. Brown [Acta Cryst. (1991), A47, 655-685].                  #
#                                                                            #
# The current version of the core CIF dictionary is obtainable from          #
# ftp://ftp.iucr.org/pub/cif_core.dic.                                       #
#                                                                            #
# Software is freely available for graphical display of the structure(s)     #
# in this CIF. For information consult the CIF software page                 #
# http://www.iucr.org/resources/cif/software.                                #
#                                                                            #
# This file may be used for bona fide research purposes within the           #
# scientific community so long as proper attribution is given to the journal # 
# article from which it was obtained.                                        #
#                                                                            #
##############################################################################
data_global
_audit_creation_method     SHELXL-97
_journal_date_recd_electronic     2011-05-03
_journal_date_accepted     2011-05-25
_journal_name_full     'Acta Crystallographica, Section E'
_journal_year     2011
_journal_volume     67
_journal_issue      6
_journal_page_first     m819
_journal_page_last     m819
_journal_paper_category     QM
_journal_coeditor_code     NG5159
_publ_contact_author_name     'Ravindranath S. Rathore'
_publ_contact_author_address
;
Bioinformatics Infrastructure Facility,
School of Life Science,
University of Hyderabad,
Hyderabad 500 046
India
;
_publ_contact_author_email     'rsrsl@uohyd.ernet.in'
_publ_contact_author_fax     '91 40 23010120'
_publ_contact_author_phone     '91 40 23013405'
_publ_section_title
;
Bis(acetylacetonato-\k^2^<i>O</i>,<i>O</i>')(pyridine-\k<i>N</i>)zinc(II)
;
loop_
    _publ_author_name
    _publ_author_address
    'Sanjaya Brahma'
;
Materials Research Center,
Indian Institute of Science, Bangalore 560 012, India
;
    'M. Srinidhi'
;
Solid State Structural Chemistry Unit,
Indian Institute of Science, Bangalore, 560 012, India
;
    'S. A. Shivashankar'
;
Materials Research Center,
Indian Institute of Science, Bangalore 560 012, India
;
    'T. Narasimhamurthy'
;
Materials Research Center,
Indian Institute of Science, Bangalore 560 012, India
;
    'R. S. Rathore'
;
Bioinformatics Infrastructure Facility,
School of Life Science,
University of Hyderabad,
Hyderabad 500 046
India
;
data_I
_audit_creation_method     SHELXL-97
_chemical_name_systematic
;
Bis(acetylacetonato-\k^2^<i>O</i>,<i>O</i>')(pyridine-\k<i>N</i>)zinc(II)
;
_chemical_name_common     ?
_chemical_formula_moiety     'C15 H19 N O4 Zn'
_chemical_formula_sum     'C15 H19 N O4 Zn'
_chemical_formula_iupac     '[Zn (C5 H7 O2)2 (C5 H5 N)]'
_chemical_formula_weight     342.68
_chemical_melting_point     ?
_symmetry_cell_setting     monoclinic
_symmetry_space_group_name_H-M     'P 21/c'
_symmetry_space_group_name_Hall     '-P 2ybc'
loop_
    _symmetry_equiv_pos_as_xyz
    'x, y, z'
    '-x , 1/2 + y , 1/2-z'
    '-x , -y , -z'
    ' x , 1/2-y , 1/2 + z'
_cell_length_a     7.846(5)
_cell_length_b     27.047(4)
_cell_length_c     8.199(5)
_cell_angle_alpha     90.00
_cell_angle_beta     117.984(3)
_cell_angle_gamma     90.00
_cell_volume     1536.5(14)
_cell_formula_units_Z     4
_cell_measurement_reflns_used     2570
_cell_measurement_theta_min     1.5
_cell_measurement_theta_max     26
_cell_measurement_temperature     295(2)
_exptl_crystal_description     needle
_exptl_crystal_colour     colorless
_exptl_crystal_size_max     .32
_exptl_crystal_size_mid     .23
_exptl_crystal_size_min     .12
_exptl_crystal_density_diffrn     1.481
_exptl_crystal_density_meas     ?
_exptl_crystal_density_method     'not measured'
_exptl_crystal_F_000     712
_exptl_absorpt_coefficient_mu     1.613
_exptl_absorpt_correction_type     multi-scan
_exptl_absorpt_process_details     '(SADABS; Bruker, 2004)'
_exptl_absorpt_correction_T_min     .64
_exptl_absorpt_correction_T_max     .83
_exptl_special_details
;
;
_diffrn_ambient_temperature     295(2)
_diffrn_radiation_type     MoK\a
_diffrn_radiation_wavelength     0.71073
_diffrn_radiation_source     'fine-focus sealed tube'
_diffrn_radiation_monochromator     graphite
_diffrn_measurement_device_type     'Bruker APEXII CCD area-detector'
_diffrn_measurement_method     '\f and \w'
_diffrn_detector_area_resol_mean     .
_diffrn_reflns_number     10840
_diffrn_reflns_av_R_equivalents     0.0737
_diffrn_reflns_av_sigmaI/netI     0.0702
_diffrn_reflns_theta_min     1.51
_diffrn_reflns_theta_max     25.99
_diffrn_reflns_theta_full     25.00
_diffrn_measured_fraction_theta_max     0.976
_diffrn_measured_fraction_theta_full     0.976
_diffrn_reflns_limit_h_min     -9
_diffrn_reflns_limit_h_max     9
_diffrn_reflns_limit_k_min     -33
_diffrn_reflns_limit_k_max     33
_diffrn_reflns_limit_l_min     -10
_diffrn_reflns_limit_l_max     10
_diffrn_standards_number     .
_diffrn_standards_interval_count     .
_diffrn_standards_interval_time     .
_diffrn_standards_decay_%     .
_refine_special_details
;
Refinement of <i>F</i>^2^ against ALL reflections. The weighted <i>R</i>-factor
<i>wR</i> and goodness of fit <i>S</i> are based on <i>F</i>^2^, conventional
<i>R</i>-factors <i>R</i> are based on <i>F</i>, with <i>F</i> set to zero for
negative <i>F</i>^2^. The threshold expression of <i>F</i>^2^ >
\s(<i>F</i>^2^) is used only for calculating <i>R</i>-factors(gt) <i>etc</i>.
and is not relevant to the choice of reflections for refinement.
<i>R</i>-factors based on <i>F</i>^2^ are statistically about twice as large
as those based on <i>F</i>, and <i>R</i>- factors based on ALL data will be
even larger.
;
_reflns_number_total     2939
_reflns_number_gt     2568
_reflns_threshold_expression     I>2\s(I)
_refine_ls_structure_factor_coef     Fsqd
_refine_ls_matrix_type     full
_refine_ls_R_factor_all     0.0460
_refine_ls_R_factor_gt     0.0400
_refine_ls_wR_factor_gt     0.1009
_refine_ls_wR_factor_ref     0.1059
_refine_ls_goodness_of_fit_ref     0.988
_refine_ls_restrained_S_all     0.988
_refine_ls_number_reflns     2939
_refine_ls_number_parameters     194
_refine_ls_number_restraints     0
_refine_ls_hydrogen_treatment     constr
_refine_ls_weighting_scheme     calc
_refine_ls_weighting_details
         'calc w=1/[\s^2^(Fo^2^)+(0.0548P)^2^+0.0000P] where P=(Fo^2^+2Fc^2^)/3'
_atom_sites_solution_hydrogens     geom
_atom_sites_solution_primary     direct
_atom_sites_solution_secondary     difmap
_refine_ls_shift/su_max     0.001
_refine_ls_shift/su_mean     0.000
_refine_diff_density_max     0.359
_refine_diff_density_min     -0.744
_refine_ls_extinction_method     none
_refine_ls_extinction_coef     ?
loop_
    _atom_type_symbol
    _atom_type_description
    _atom_type_scat_dispersion_real
    _atom_type_scat_dispersion_imag
    _atom_type_scat_source
    'C' 'C' 0.0033 0.0016
                         'International Tables Vol C Tables 4.2.6.8 and 6.1.1.4'
    'H' 'H' 0.0000 0.0000
                         'International Tables Vol C Tables 4.2.6.8 and 6.1.1.4'
    'N' 'N' 0.0061 0.0033
                         'International Tables Vol C Tables 4.2.6.8 and 6.1.1.4'
    'O' 'O' 0.0106 0.0060
                         'International Tables Vol C Tables 4.2.6.8 and 6.1.1.4'
    'Zn' 'Zn' 0.2839 1.4301
                         'International Tables Vol C Tables 4.2.6.8 and 6.1.1.4'
_computing_data_collection     'APEX2 (Bruker, 2004)'
_computing_cell_refinement     'SAINT-Plus (Bruker, 2004)'
_computing_data_reduction     'SAINT-Plus (Bruker, 2004)'
_computing_structure_solution     'SHELXS97 (Sheldrick, 2008)'
_computing_structure_refinement     'SHELXL97 (Sheldrick, 2008)'
_computing_molecular_graphics
                              'ORTEP-3 (Farrugia, 1997) and PLATON (Spek, 2009)'
_computing_publication_material
                            'SHELXL97 (Sheldrick, 2008) and PLATON (Spek, 2009)'
loop_
    _atom_site_type_symbol
    _atom_site_label
    _atom_site_fract_x
    _atom_site_fract_y
    _atom_site_fract_z
    _atom_site_U_iso_or_equiv
    _atom_site_adp_type
    _atom_site_calc_flag
    _atom_site_refinement_flags
    _atom_site_occupancy
    _atom_site_symmetry_multiplicity
    _atom_site_disorder_assembly
    _atom_site_disorder_group
    C C1 1.0371(4) 0.17049(11) -0.0161(4) 0.0224(7) Uani d . 1 1 . .
    C C2 0.9678(5) 0.12881(11) -0.1366(5) 0.0244(7) Uani d . 1 1 . .
    H H2 0.9648 0.1306 -0.2512 0.029 Uiso calc R 1 1 . .
    C C3 0.9046(4) 0.08575(11) -0.0895(4) 0.0212(7) Uani d . 1 1 . .
    C C4 1.1147(5) 0.21268(12) -0.0821(5) 0.0320(8) Uani d . 1 1 . .
    H H4A 1.0578 0.2431 -0.0715 0.048 Uiso calc R 1 1 . .
    H H4B 1.0835 0.2074 -0.2088 0.048 Uiso calc R 1 1 . .
    H H4C 1.2524 0.2144 -0.0079 0.048 Uiso calc R 1 1 . .
    C C5 0.8558(5) 0.04217(12) -0.2241(4) 0.0309(8) Uani d . 1 1 . .
    H H5A 0.9542 0.0173 -0.1707 0.046 Uiso calc R 1 1 . .
    H H5B 0.8492 0.0536 -0.3379 0.046 Uiso calc R 1 1 . .
    H H5C 0.7336 0.0284 -0.2480 0.046 Uiso calc R 1 1 . .
    C C6 0.5739(4) 0.11064(12) 0.2966(4) 0.0208(6) Uani d . 1 1 . .
    C C7 0.5487(4) 0.16068(11) 0.3209(4) 0.0236(7) Uani d . 1 1 . .
    H H7 0.4373 0.1695 0.3271 0.028 Uiso calc R 1 1 . .
    C C8 0.6730(4) 0.19786(11) 0.3364(4) 0.0221(7) Uani d . 1 1 . .
    C C9 0.4272(4) 0.07458(12) 0.2835(5) 0.0298(8) Uani d . 1 1 . .
    H H9A 0.3979 0.0526 0.1817 0.045 Uiso calc R 1 1 . .
    H H9B 0.3123 0.0918 0.2643 0.045 Uiso calc R 1 1 . .
    H H9C 0.4760 0.0558 0.3959 0.045 Uiso calc R 1 1 . .
    C C10 0.6314(5) 0.25065(12) 0.3684(5) 0.0335(8) Uani d . 1 1 . .
    H H10A 0.7281 0.2615 0.4875 0.050 Uiso calc R 1 1 . .
    H H10B 0.5067 0.2523 0.3633 0.050 Uiso calc R 1 1 . .
    H H10C 0.6329 0.2716 0.2745 0.050 Uiso calc R 1 1 . .
    C C11 1.2801(4) 0.13543(11) 0.6180(4) 0.0221(7) Uani d . 1 1 . .
    H H11 1.2780 0.1688 0.5894 0.026 Uiso calc R 1 1 . .
    C C12 1.4307(4) 0.11783(13) 0.7803(4) 0.0285(7) Uani d . 1 1 . .
    H H12 1.5266 0.1393 0.8595 0.034 Uiso calc R 1 1 . .
    C C13 1.4377(4) 0.06812(12) 0.8242(4) 0.0261(7) Uani d . 1 1 . .
    H H13 1.5385 0.0557 0.9322 0.031 Uiso calc R 1 1 . .
    C C14 1.2931(4) 0.03751(11) 0.7054(4) 0.0238(7) Uani d . 1 1 . .
    H H14 1.2927 0.0040 0.7307 0.029 Uiso calc R 1 1 . .
    C C15 1.1475(4) 0.05834(11) 0.5460(4) 0.0198(6) Uani d . 1 1 . .
    H H15 1.0499 0.0376 0.4647 0.024 Uiso calc R 1 1 . .
    N N1 1.1384(3) 0.10638(9) 0.5017(3) 0.0176(5) Uani d . 1 1 . .
    O O1 1.0419(3) 0.17533(8) 0.1475(3) 0.0242(5) Uani d . 1 1 . .
    O O2 0.8871(3) 0.07874(8) 0.0621(3) 0.0217(5) Uani d . 1 1 . .
    O O3 0.7104(3) 0.09184(7) 0.2837(3) 0.0210(5) Uani d . 1 1 . .
    O O4 0.8203(3) 0.19193(8) 0.3239(3) 0.0263(5) Uani d . 1 1 . .
    Zn Zn1 0.91346(4) 0.130795(11) 0.25584(4) 0.01638(14) Uani d . 1 1 . .
loop_
    _atom_site_aniso_label
    _atom_site_aniso_U_11
    _atom_site_aniso_U_22
    _atom_site_aniso_U_33
    _atom_site_aniso_U_12
    _atom_site_aniso_U_13
    _atom_site_aniso_U_23
    C1 0.0176(14) 0.0202(16) 0.0358(17) 0.0069(12) 0.0179(14) 0.0082(13)
    C2 0.0246(17) 0.0297(19) 0.0240(16) 0.0000(12) 0.0156(14) 0.0032(13)
    C3 0.0099(13) 0.0284(18) 0.0237(15) -0.0003(12) 0.0066(12) -0.0032(13)
    C4 0.0346(18) 0.0235(18) 0.049(2) 0.0021(14) 0.0294(17) 0.0071(15)
    C5 0.0325(18) 0.0310(19) 0.0335(18) -0.0077(14) 0.0189(15) -0.0101(15)
    C6 0.0128(14) 0.0285(18) 0.0217(15) 0.0005(12) 0.0086(12) 0.0032(13)
    C7 0.0154(14) 0.0273(17) 0.0314(16) 0.0022(12) 0.0138(13) -0.0016(13)
    C8 0.0194(15) 0.0228(17) 0.0247(15) 0.0033(12) 0.0109(13) -0.0002(13)
    C9 0.0214(16) 0.0290(19) 0.045(2) -0.0026(13) 0.0206(15) 0.0002(15)
    C10 0.0317(18) 0.0261(19) 0.050(2) 0.0026(14) 0.0256(17) -0.0053(16)
    C11 0.0168(15) 0.0191(16) 0.0288(17) -0.0032(11) 0.0095(14) -0.0016(12)
    C12 0.0177(16) 0.0283(18) 0.0298(17) -0.0054(13) 0.0030(14) -0.0026(14)
    C13 0.0151(14) 0.0343(19) 0.0226(15) 0.0043(12) 0.0035(13) 0.0038(14)
    C14 0.0223(15) 0.0200(16) 0.0297(16) 0.0029(12) 0.0128(13) 0.0049(13)
    C15 0.0152(14) 0.0197(15) 0.0235(15) -0.0041(11) 0.0082(12) -0.0016(12)
    N1 0.0119(11) 0.0196(13) 0.0204(12) -0.0004(9) 0.0069(10) -0.0020(10)
    O1 0.0262(11) 0.0171(11) 0.0339(12) -0.0033(8) 0.0177(10) 0.0000(9)
    O2 0.0180(10) 0.0248(12) 0.0246(11) -0.0059(8) 0.0119(9) -0.0050(9)
    O3 0.0141(10) 0.0197(11) 0.0314(11) -0.0002(8) 0.0126(9) -0.0009(9)
    O4 0.0217(11) 0.0194(12) 0.0430(13) -0.0010(9) 0.0193(10) -0.0040(10)
    Zn1 0.0114(2) 0.0171(2) 0.0196(2) 0.00060(11) 0.00634(16) 0.00057(13)
_geom_special_details
;
All e.s.d.'s (except the e.s.d. in the dihedral angle between two l.s. planes)
are estimated using the full covariance matrix. The cell e.s.d.'s are taken
into account individually in the estimation of e.s.d.'s in distances, angles
and torsion angles; correlations between e.s.d.'s in cell parameters are only
used when they are defined by crystal symmetry. An approximate (isotropic)
treatment of cell e.s.d.'s is used for estimating e.s.d.'s involving l.s.
planes.
;
loop_
    _geom_bond_atom_site_label_1
    _geom_bond_atom_site_label_2
    _geom_bond_site_symmetry_2
    _geom_bond_distance
    _geom_bond_publ_flag
    C1 O1 . 1.331(4) ?
    C1 C2 . 1.428(4) ?
    C1 C4 . 1.508(4) ?
    C2 C3 . 1.390(4) ?
    C2 H2 . 0.9300 ?
    C3 O2 . 1.327(3) ?
    C3 C5 . 1.535(4) ?
    C4 H4A . 0.9600 ?
    C4 H4B . 0.9600 ?
    C4 H4C . 0.9600 ?
    C5 H5A . 0.9600 ?
    C5 H5B . 0.9600 ?
    C5 H5C . 0.9600 ?
    C6 O3 . 1.234(3) ?
    C6 C7 . 1.396(4) ?
    C6 C9 . 1.473(4) ?
    C7 C8 . 1.365(4) ?
    C7 H7 . 0.9300 ?
    C8 O4 . 1.218(4) ?
    C8 C10 . 1.515(4) ?
    C9 H9A . 0.9600 ?
    C9 H9B . 0.9600 ?
    C9 H9C . 0.9600 ?
    C10 H10A . 0.9600 ?
    C10 H10B . 0.9600 ?
    C10 H10C . 0.9600 ?
    C11 N1 . 1.329(4) ?
    C11 C12 . 1.385(4) ?
    C11 H11 . 0.9300 ?
    C12 C13 . 1.386(5) ?
    C12 H12 . 0.9300 ?
    C13 C14 . 1.373(4) ?
    C13 H13 . 0.9300 ?
    C14 C15 . 1.389(4) ?
    C14 H14 . 0.9300 ?
    C15 N1 . 1.342(4) ?
    C15 H15 . 0.9300 ?
    N1 Zn1 . 2.068(2) ?
    O1 Zn1 . 2.024(2) ?
    O2 Zn1 . 2.059(2) ?
    O3 Zn1 . 2.011(2) ?
    O4 Zn1 . 1.991(2) ?
loop_
    _geom_angle_atom_site_label_1
    _geom_angle_atom_site_label_2
    _geom_angle_atom_site_label_3
    _geom_angle_site_symmetry_1
    _geom_angle_site_symmetry_3
    _geom_angle
    _geom_angle_publ_flag
    O1 C1 C2 . . 126.6(3) ?
    O1 C1 C4 . . 117.5(3) ?
    C2 C1 C4 . . 115.9(3) ?
    C3 C2 C1 . . 122.6(3) ?
    C3 C2 H2 . . 118.7 ?
    C1 C2 H2 . . 118.7 ?
    O2 C3 C2 . . 126.0(3) ?
    O2 C3 C5 . . 117.6(3) ?
    C2 C3 C5 . . 116.4(3) ?
    C1 C4 H4A . . 109.5 ?
    C1 C4 H4B . . 109.5 ?
    H4A C4 H4B . . 109.5 ?
    C1 C4 H4C . . 109.5 ?
    H4A C4 H4C . . 109.5 ?
    H4B C4 H4C . . 109.5 ?
    C3 C5 H5A . . 109.5 ?
    C3 C5 H5B . . 109.5 ?
    H5A C5 H5B . . 109.5 ?
    C3 C5 H5C . . 109.5 ?
    H5A C5 H5C . . 109.5 ?
    H5B C5 H5C . . 109.5 ?
    O3 C6 C7 . . 126.8(3) ?
    O3 C6 C9 . . 113.6(3) ?
    C7 C6 C9 . . 119.6(3) ?
    C8 C7 C6 . . 125.8(3) ?
    C8 C7 H7 . . 117.1 ?
    C6 C7 H7 . . 117.1 ?
    O4 C8 C7 . . 124.1(3) ?
    O4 C8 C10 . . 115.4(3) ?
    C7 C8 C10 . . 120.5(3) ?
    C6 C9 H9A . . 109.5 ?
    C6 C9 H9B . . 109.5 ?
    H9A C9 H9B . . 109.5 ?
    C6 C9 H9C . . 109.5 ?
    H9A C9 H9C . . 109.5 ?
    H9B C9 H9C . . 109.5 ?
    C8 C10 H10A . . 109.5 ?
    C8 C10 H10B . . 109.5 ?
    H10A C10 H10B . . 109.5 ?
    C8 C10 H10C . . 109.5 ?
    H10A C10 H10C . . 109.5 ?
    H10B C10 H10C . . 109.5 ?
    N1 C11 C12 . . 122.4(3) ?
    N1 C11 H11 . . 118.8 ?
    C12 C11 H11 . . 118.8 ?
    C11 C12 C13 . . 119.7(3) ?
    C11 C12 H12 . . 120.2 ?
    C13 C12 H12 . . 120.2 ?
    C14 C13 C12 . . 118.8(3) ?
    C14 C13 H13 . . 120.6 ?
    C12 C13 H13 . . 120.6 ?
    C13 C14 C15 . . 117.7(3) ?
    C13 C14 H14 . . 121.2 ?
    C15 C14 H14 . . 121.2 ?
    N1 C15 C14 . . 124.3(3) ?
    N1 C15 H15 . . 117.9 ?
    C14 C15 H15 . . 117.9 ?
    C11 N1 C15 . . 117.2(3) ?
    C11 N1 Zn1 . . 123.7(2) ?
    C15 N1 Zn1 . . 119.05(19) ?
    C1 O1 Zn1 . . 126.83(19) ?
    C3 O2 Zn1 . . 127.44(19) ?
    C6 O3 Zn1 . . 124.0(2) ?
    C8 O4 Zn1 . . 128.4(2) ?
    O4 Zn1 O3 . . 89.35(9) ?
    O4 Zn1 O1 . . 87.28(9) ?
    O3 Zn1 O1 . . 161.13(8) ?
    O4 Zn1 O2 . . 150.12(8) ?
    O3 Zn1 O2 . . 86.05(8) ?
    O1 Zn1 O2 . . 87.66(9) ?
    O4 Zn1 N1 . . 104.45(10) ?
    O3 Zn1 N1 . . 94.65(10) ?
    O1 Zn1 N1 . . 104.18(10) ?
    O2 Zn1 N1 . . 105.34(9) ?
loop_
    _geom_torsion_atom_site_label_1
    _geom_torsion_atom_site_label_2
    _geom_torsion_atom_site_label_3
    _geom_torsion_atom_site_label_4
    _geom_torsion_site_symmetry_1
    _geom_torsion_site_symmetry_2
    _geom_torsion_site_symmetry_3
    _geom_torsion_site_symmetry_4
    _geom_torsion
    _geom_torsion_publ_flag
    O1 C1 C2 C3 . . . . -3.7(5) ?
    C4 C1 C2 C3 . . . . 175.4(3) ?
    C1 C2 C3 O2 . . . . 5.0(5) ?
    C1 C2 C3 C5 . . . . -173.4(3) ?
    O3 C6 C7 C8 . . . . -0.6(5) ?
    C9 C6 C7 C8 . . . . 179.5(3) ?
    C6 C7 C8 O4 . . . . 2.9(5) ?
    C6 C7 C8 C10 . . . . -178.1(3) ?
    N1 C11 C12 C13 . . . . 0.9(5) ?
    C11 C12 C13 C14 . . . . -0.5(5) ?
    C12 C13 C14 C15 . . . . 0.4(4) ?
    C13 C14 C15 N1 . . . . -0.5(5) ?
    C12 C11 N1 C15 . . . . -0.9(4) ?
    C12 C11 N1 Zn1 . . . . -178.9(2) ?
    C14 C15 N1 C11 . . . . 0.8(4) ?
    C14 C15 N1 Zn1 . . . . 178.8(2) ?
    C2 C1 O1 Zn1 . . . . -11.0(4) ?
    C4 C1 O1 Zn1 . . . . 169.9(2) ?
    C2 C3 O2 Zn1 . . . . 8.4(4) ?
    C5 C3 O2 Zn1 . . . . -173.22(19) ?
    C7 C6 O3 Zn1 . . . . -9.9(4) ?
    C9 C6 O3 Zn1 . . . . 170.01(19) ?
    C7 C8 O4 Zn1 . . . . 6.3(5) ?
    C10 C8 O4 Zn1 . . . . -172.8(2) ?
    C8 O4 Zn1 O3 . . . . -11.8(3) ?
    C8 O4 Zn1 O1 . . . . 149.6(3) ?
    C8 O4 Zn1 O2 . . . . 69.1(3) ?
    C8 O4 Zn1 N1 . . . . -106.4(3) ?
    C6 O3 Zn1 O4 . . . . 13.0(2) ?
    C6 O3 Zn1 O1 . . . . -66.6(4) ?
    C6 O3 Zn1 O2 . . . . -137.4(2) ?
    C6 O3 Zn1 N1 . . . . 117.5(2) ?
    C1 O1 Zn1 O4 . . . . -133.7(2) ?
    C1 O1 Zn1 O3 . . . . -53.7(4) ?
    C1 O1 Zn1 O2 . . . . 16.8(2) ?
    C1 O1 Zn1 N1 . . . . 122.1(2) ?
    C3 O2 Zn1 O4 . . . . 64.5(3) ?
    C3 O2 Zn1 O3 . . . . 146.3(2) ?
    C3 O2 Zn1 O1 . . . . -15.9(2) ?
    C3 O2 Zn1 N1 . . . . -119.9(2) ?
    C11 N1 Zn1 O4 . . . . -48.2(2) ?
    C15 N1 Zn1 O4 . . . . 133.9(2) ?
    C11 N1 Zn1 O3 . . . . -138.7(2) ?
    C15 N1 Zn1 O3 . . . . 43.4(2) ?
    C11 N1 Zn1 O1 . . . . 42.6(2) ?
    C15 N1 Zn1 O1 . . . . -135.3(2) ?
    C11 N1 Zn1 O2 . . . . 134.1(2) ?
    C15 N1 Zn1 O2 . . . . -43.8(2) ?
loop_
    _geom_hbond_atom_site_label_D
    _geom_hbond_atom_site_label_H
    _geom_hbond_atom_site_label_A
    _geom_hbond_site_symmetry_A
    _geom_hbond_distance_DH
    _geom_hbond_distance_HA
    _geom_hbond_distance_DA
    _geom_hbond_angle_DHA
    _geom_hbond_publ_flag
    C13 H13 O2 1_656 0.93 2.50 3.141(5) 126 y
    C14 H14 O3 3_756 0.93 2.59 3.500(5) 165 y
    C4 H4A O4 4_554 0.96 2.41 3.304(5) 155 y
