# Supplementary material for: Bis(acetyl­acetonato-κ2 O,O′)(pyridine-κN)zinc(II)
Source: Acta Crystallogr Sect E Struct Rep Online. 2011 May 28;67(Pt 6):m819. doi: 10.1107/S1600536811019854 (PMC3120430; doi:10.1107/S1600536811019854)
Supplement: Supplementary file 2 [file e-67-0m819-Isup2.hkl]

#
# h,k,l, Fc-squared, Fo-squared, sigma(Fo-squared) and status flag
#
data_I
_shelx_title ' znpy150'
_shelx_refln_list_code          4
_shelx_F_calc_maximum      218.06
_exptl_crystal_F_000       712.00
_reflns_d_resolution_high  0.8109
 
loop_
 _symmetry_equiv_pos_as_xyz
 'x, y, z'
 '-x, y+1/2, -z+1/2'
 '-x, -y, -z'
 'x, -y-1/2, z-1/2'
 
_cell_length_a     7.8460
_cell_length_b    27.0470
_cell_length_c     8.1990
_cell_angle_alpha  90.000
_cell_angle_beta  117.984
_cell_angle_gamma  90.000
 
_shelx_F_squared_multiplier     1.000
 
loop_
 _refln_index_h
 _refln_index_k
 _refln_index_l
 _refln_F_squared_calc
 _refln_F_squared_meas
 _refln_F_squared_sigma
 _refln_observed_status
   2   0   0     7463.79     7832.18    107.71 o
   3   0   0      212.08      267.25     63.84 o
   4   0   0     5673.02     7463.27   1172.22 o
   5   0   0     7087.42     7176.60    755.36 o
   6   0   0     4210.24     4141.57    228.27 o
   7   0   0       95.12       74.46     18.95 o
   8   0   0      883.05      852.17     72.11 o
   2   1   0     1075.00     2107.06     74.97 o
   3   1   0     2790.80     2810.97     55.95 o
   4   1   0     1364.15     1251.84     31.06 o
   5   1   0        3.55       16.02     11.91 o
   6   1   0       14.84       41.60      9.76 o
   7   1   0      296.99      277.19     41.33 o
   8   1   0     1665.14     1531.76    100.25 o
   0   2   0        3.87       -0.86      0.86 o
   1   2   0      360.21      189.06     16.65 o
   2   2   0      265.99      284.27     13.36 o
   3   2   0      868.08      887.46     20.70 o
   4   2   0       54.98       68.10     13.93 o
   5   2   0      229.77      262.06     33.56 o
   6   2   0       83.08       81.61     13.79 o
   7   2   0      692.42      677.39     38.61 o
   8   2   0        6.74       12.45     10.89 o
   1   3   0      151.33      150.16      9.47 o
   2   3   0    19088.28    19085.07    812.21 o
   3   3   0     4335.45     4277.73     57.31 o
   4   3   0     7094.34     7127.38    107.38 o
   5   3   0      893.45      914.72     28.38 o
   6   3   0       63.92       66.53     40.65 o
   7   3   0      991.07      977.52     80.98 o
   8   3   0      978.94      933.93    100.92 o
   0   4   0    47550.38    20579.68   2148.43 o
   1   4   0     9407.52     8394.88    237.29 o
   2   4   0     8831.16     9169.02    390.82 o
   3   4   0       84.13       75.70      8.64 o
   4   4   0      890.04      876.26     21.96 o
   5   4   0     3929.16     3802.22    109.00 o
   6   4   0     5265.82     5278.08    229.91 o
   7   4   0      133.50      138.18     27.90 o
   8   4   0      543.37      455.72     73.09 o
   1   5   0      550.84      498.61     22.11 o
   2   5   0     1935.38     1761.00     31.68 o
   3   5   0     5666.10     6004.32    137.90 o
   4   5   0      231.17      165.29     14.38 o
   5   5   0      954.90      892.74     33.06 o
   6   5   0      244.56      269.16     36.09 o
   7   5   0      122.12      145.62     30.26 o
   8   5   0      903.29      931.12    183.10 o
   0   6   0     2600.32     2152.35     63.53 o
   1   6   0     3546.03     3601.92     45.91 o
   2   6   0      675.04      675.71     30.26 o
   3   6   0      812.33      836.41     37.64 o
   4   6   0     1819.90     2072.80    101.16 o
   5   6   0       94.64      117.66     20.02 o
   6   6   0       56.49       40.00     12.16 o
   7   6   0      619.16      641.01    100.37 o
   8   6   0      149.21      172.23     53.82 o
   1   7   0     1871.92     1949.14     37.08 o
   2   7   0      434.92      378.03     17.74 o
   3   7   0     3607.39     3404.02     51.76 o
   4   7   0     7278.00     7916.36    288.49 o
   5   7   0     1800.65     2016.65     65.67 o
   6   7   0      108.39       92.42     19.44 o
   7   7   0      256.97      252.67     44.63 o
   8   7   0       60.92       67.95     15.34 o
   0   8   0      551.90      441.39     50.43 o
   1   8   0     1260.94     1193.45     32.22 o
   2   8   0     1476.88     1600.48     28.66 o
   3   8   0      723.35      766.19     37.80 o
   4   8   0      604.59      554.50     28.44 o
   5   8   0     2281.91     2184.49     88.50 o
   6   8   0     3482.18     3217.86    200.21 o
   7   8   0     1166.89     1087.15     82.96 o
   8   8   0        8.19        9.02      5.59 o
   1   9   0       34.55       51.92      6.39 o
   2   9   0     3414.42     3266.29     40.71 o
   3   9   0    13672.11    14679.20    723.77 o
   4   9   0      788.38      595.62     29.29 o
   5   9   0     1170.05     1074.98     61.89 o
   6   9   0      288.96      244.22     25.89 o
   7   9   0      358.49      379.82     47.22 o
   8   9   0      744.96      884.56    148.38 o
   0  10   0      304.68      311.06     22.87 o
   1  10   0       17.76       18.77     11.54 o
   2  10   0     1598.38     1732.43     43.28 o
   3  10   0       33.25       96.74     62.05 o
   4  10   0        1.20        3.45      2.45 o
   5  10   0       86.40       89.17     23.75 o
   6  10   0      261.53      244.50     41.36 o
   7  10   0      188.27      168.48     46.60 o
   8  10   0        1.12        7.97      7.31 o
   1  11   0      263.25      236.33     25.00 o
   2  11   0      189.37      176.67     11.29 o
   3  11   0      592.49      542.61     26.07 o
   4  11   0      181.32      181.87     30.66 o
   5  11   0      515.01      487.85     28.64 o
   6  11   0      229.22      203.02     40.20 o
   7  11   0      116.99       88.75     26.53 o
   8  11   0        3.77        0.59      7.08 o
   0  12   0     4098.78     4383.28    119.27 o
   1  12   0     4562.85     4633.98    188.35 o
   2  12   0        7.83        6.62      3.21 o
   3  12   0      313.44      292.49     20.70 o
   4  12   0     1237.39     1166.62     46.26 o
   5  12   0     1810.17     1753.54     60.35 o
   6  12   0      854.86      876.22     50.56 o
   7  12   0      328.90      389.43     58.35 o
   1  13   0       11.65       53.17     14.06 o
   2  13   0     8736.31     8419.28    319.09 o
   3  13   0     5249.71     5291.80    232.93 o
   4  13   0     4256.62     4416.47    113.17 o
   5  13   0      787.10      830.04     75.75 o
   6  13   0      641.34      683.46    112.61 o
   7  13   0       35.40       51.09     11.76 o
   0  14   0       92.07       52.78     12.95 o
   1  14   0      604.93      553.87     30.28 o
   2  14   0      304.97      347.81     40.79 o
   3  14   0      278.31      426.31    107.68 o
   4  14   0      426.42      434.87     63.00 o
   5  14   0     1383.68     1458.73     93.81 o
   6  14   0     1211.10     1173.13     61.46 o
   7  14   0      269.40      272.14     36.76 o
   1  15   0        2.38        9.70      9.74 o
   2  15   0       25.02       30.60     12.48 o
   3  15   0       25.49       25.03      7.21 o
   4  15   0      104.97      131.67     28.99 o
   5  15   0       37.55       53.32     13.37 o
   6  15   0      171.21      156.91     37.74 o
   7  15   0       24.47       33.79      9.93 o
   0  16   0     6648.12     7074.87    274.90 o
   1  16   0     2155.75     1985.69     73.95 o
   2  16   0     1870.31     1749.02    111.77 o
   3  16   0       30.44       23.31     10.93 o
   4  16   0     1016.66     1172.10    101.43 o
   5  16   0       73.65       78.01     14.94 o
   6  16   0      808.98      811.96     76.42 o
   7  16   0      707.98      586.25     73.35 o
   1  17   0     3616.35     3669.19    168.16 o
   2  17   0     9690.90     8954.40   1095.21 o
   3  17   0     4530.90     4787.92    160.62 o
   4  17   0     4550.04     4800.87    265.80 o
   5  17   0       22.23       26.49      8.79 o
   6  17   0       99.10      113.64     28.07 o
   7  17   0      374.48      321.52     89.31 o
   1  18   0     1255.30     1376.67    144.63 o
   2  18   0      279.23      317.07    105.37 o
   3  18   0      215.41      269.20     97.59 o
   4  18   0      373.93      417.97    136.91 o
   5  18   0     1791.28     1841.02    104.15 o
   6  18   0      511.62      478.30     55.66 o
   7  18   0      728.70      674.26    120.20 o
   1  19   0     1417.56     1385.74     64.16 o
   2  19   0       16.46       13.47     11.88 o
   3  19   0      344.13      366.39     29.29 o
   4  19   0       18.83       21.50      5.88 o
   5  19   0       19.08       11.99      6.88 o
   6  19   0        0.75        4.64     12.69 o
   7  19   0      142.31      156.48     42.13 o
   0  20   0     2909.54     3295.78    114.30 o
   1  20   0     3294.17     3815.51    304.33 o
   2  20   0     3269.27     2984.16    974.84 o
   3  20   0       64.67       63.32     39.53 o
   4  20   0       61.33       69.02     13.14 o
   5  20   0      594.55      571.91     49.46 o
   6  20   0     2178.31     1881.10    207.92 o
   1  21   0      914.48      869.79    119.08 o
   2  21   0     8063.05     8799.46    865.32 o
   3  21   0     3677.51     3988.15    696.27 o
   4  21   0     1007.00     1018.22     51.54 o
   5  21   0        3.80        7.70     11.40 o
   6  21   0      292.53      226.68     61.55 o
   0  22   0     1405.65     1567.82     86.09 o
   1  22   0     4051.71     5206.94    577.56 o
   2  22   0       14.32      123.19     71.20 o
   3  22   0      168.49      260.77     81.69 o
   4  22   0        5.12        3.51      6.67 o
   5  22   0     1624.54     1577.44    122.94 o
   6  22   0      342.32      309.66     50.27 o
   1  23   0        0.05       39.38     16.87 o
   2  23   0       57.03       55.43     14.46 o
   3  23   0       20.60       22.74     10.04 o
   4  23   0        2.82        1.36      6.02 o
   5  23   0      144.40       95.24     38.47 o
   6  23   0        2.26        2.21      4.03 o
   1  24   0     1317.37     1436.93     58.63 o
   2  24   0      612.95      659.44     54.45 o
   3  24   0      265.28      281.52     97.44 o
   4  24   0      206.27      181.19     37.47 o
   5  24   0     1037.51      954.19    111.54 o
   1  25   0      675.11      780.12     67.69 o
   2  25   0      728.70      741.45     49.34 o
   3  25   0     1867.44     1839.14    192.23 o
   4  25   0      904.73      949.38     80.95 o
   5  25   0      176.96      183.95     51.48 o
   1  26   0     2314.52     2665.06    183.45 o
   2  26   0      356.87      370.07     45.71 o
   3  26   0      298.78      269.14     43.18 o
   4  26   0       47.26       59.37     18.39 o
   5  26   0      759.25      755.54     91.56 o
   1  27   0      513.06      702.31    109.04 o
   2  27   0      397.42      444.52     62.99 o
   3  27   0       27.27       18.01      7.43 o
   4  27   0        0.49        9.77      9.67 o
   5  27   0        7.24        2.38      5.74 o
   0  28   0      168.24      229.58     50.20 o
   1  28   0      261.35      334.00     44.86 o
   2  28   0        1.09        5.14      7.61 o
   3  28   0        1.41        9.50     13.19 o
   4  28   0       11.72       13.90      7.75 o
   1  29   0      581.65      636.21     55.74 o
   2  29   0      607.93      706.14     74.28 o
   3  29   0      864.69      824.58    110.96 o
   4  29   0      951.38      937.98     90.74 o
   0  30   0     1321.31     1611.13    144.40 o
   1  30   0      647.33      688.99     85.73 o
   2  30   0       93.13      107.15     30.28 o
   3  30   0       70.55       68.16     18.57 o
   1  31   0       29.61       33.93     10.98 o
   2  31   0      204.55      216.34     37.40 o
   3  31   0      147.91      145.32     32.81 o
   0  32   0       66.09       67.07     24.34 o
   1  32   0        6.04        5.84      7.01 o
   2  32   0       11.76       13.21     10.74 o
   1  33   0      288.86      309.47     62.19 o
  -8   1   1      495.78      461.21     70.62 o
  -7   1   1       15.00       32.67     21.92 o
  -6   1   1      442.33      519.94     90.28 o
  -5   1   1      928.97      958.34     49.95 o
  -4   1   1     1816.44     1701.63     52.24 o
  -3   1   1      686.53      560.48     27.76 o
  -2   1   1     2626.01     2964.31     40.66 o
  -1   1   1     3648.95     1978.95     68.61 o
   0   1   1        0.03        0.45      1.76 o
   1   1   1    15406.94    15027.02    640.12 o
   2   1   1     3266.22     3189.31     37.25 o
   3   1   1     2716.81     2809.63     49.25 o
   4   1   1     1343.95     1392.01     32.06 o
   5   1   1      645.52      638.44     28.32 o
   6   1   1     1457.56     1542.17     74.06 o
   7   1   1      637.64      623.41     45.26 o
   8   1   1      275.30      226.30     37.53 o
  -8   2   1      564.34      480.17     79.77 o
  -7   2   1     3133.97     3173.70    205.74 o
  -6   2   1     6359.59     6434.29    197.07 o
  -5   2   1     7262.95     7663.49    197.29 o
  -4   2   1     1789.62     1861.32     30.82 o
  -3   2   1        2.28        8.79      2.02 o
  -2   2   1     8660.43     8347.48    127.47 o
  -1   2   1     9029.04     6470.83     90.45 o
   0   2   1    19423.21    15083.25   1100.94 o
   1   2   1      918.73     1019.72     19.08 o
   2   2   1       29.28       56.94     11.55 o
   3   2   1       28.08       40.88      8.19 o
   4   2   1     1858.65     1963.59     43.23 o
   5   2   1     1136.36     1163.14     36.64 o
   6   2   1      928.75     1020.01     39.52 o
   7   2   1      348.92      364.09     46.70 o
   8   2   1      468.99      370.79     64.83 o
  -8   3   1     1313.44     1134.07     74.05 o
  -7   3   1      300.50      370.64     40.41 o
  -6   3   1      577.86      533.89     39.97 o
  -5   3   1       20.90       37.61     15.80 o
  -4   3   1       14.42       24.10      4.13 o
  -3   3   1     2841.16     2689.01     30.40 o
  -2   3   1      242.60      231.68     15.99 o
  -1   3   1     1572.13     1569.44     32.35 o
   0   3   1      161.07      133.25      7.84 o
   1   3   1    21078.89    20662.99   1078.51 o
   2   3   1     9015.04     9436.08    441.71 o
   3   3   1     7787.99     8330.96    130.07 o
   4   3   1      690.01      672.91     33.30 o
   5   3   1      341.04      331.64     31.75 o
   6   3   1      307.22      289.92     27.11 o
   7   3   1      454.44      443.81     48.76 o
   8   3   1      675.06      618.73     85.99 o
  -8   4   1      227.67      207.68     40.88 o
  -7   4   1      113.01      119.32     36.62 o
  -6   4   1      284.82      456.39     44.56 o
  -5   4   1      118.25      185.52     29.62 o
  -4   4   1      602.61      685.78     31.49 o
  -3   4   1     6392.85     7668.01    131.36 o
  -2   4   1     6650.23     6725.75     66.25 o
  -1   4   1     1994.44     2067.97     26.75 o
   0   4   1     7360.57     7209.92    105.76 o
   1   4   1    10871.99    11142.44    474.23 o
   2   4   1     7068.06     7692.37    108.55 o
   3   4   1      711.22      795.09     43.50 o
   4   4   1       14.24       10.09      5.28 o
   5   4   1      118.26      102.33     20.33 o
   6   4   1        0.50        5.08      3.71 o
   7   4   1       12.38       12.62      7.34 o
  -8   5   1       28.02       42.42     14.18 o
  -7   5   1      194.44      198.28     33.89 o
  -6   5   1      220.72      237.99     35.03 o
  -5   5   1     1564.30     1662.37    114.13 o
  -4   5   1     1994.54     1871.80     31.55 o
  -3   5   1     4069.36     3913.26     42.71 o
  -2   5   1      524.20      494.72     22.50 o
  -1   5   1     2419.00     2590.31     43.41 o
   0   5   1      238.91      250.04     18.36 o
   1   5   1       68.24      106.92     25.60 o
   2   5   1      406.94      360.63     19.93 o
   3   5   1     2540.24     2863.25     90.78 o
   4   5   1      928.76      875.80     35.05 o
   5   5   1      912.81      896.66     69.76 o
   6   5   1      236.31      218.75     30.18 o
   7   5   1      786.86      724.28     50.07 o
  -8   6   1       25.77       30.17      9.12 o
  -7   6   1      499.92      692.01     94.22 o
  -6   6   1     3844.72     3900.41    109.07 o
  -5   6   1     6431.28     6515.84    577.05 o
  -4   6   1     2136.21     2080.62     54.72 o
  -3   6   1      342.57      356.40     17.38 o
  -2   6   1     2473.10     2776.97     58.55 o
  -1   6   1    12266.91    11707.70    498.35 o
   0   6   1    10186.40     8464.07    654.92 o
   1   6   1     2391.78     2259.73     35.14 o
   2   6   1      185.26      130.33      9.93 o
   3   6   1      247.27      281.93     16.34 o
   4   6   1     3116.26     3335.93    140.10 o
   5   6   1     3969.20     4259.19    432.89 o
   6   6   1     2898.92     3079.16    163.47 o
   7   6   1      695.90      783.42     60.18 o
  -8   7   1      801.45      756.81     54.31 o
  -7   7   1     1160.55     1117.31     54.30 o
  -6   7   1     1003.48      978.57     45.79 o
  -5   7   1       65.45       78.13     15.50 o
  -4   7   1      351.21      356.39     16.94 o
  -3   7   1     4506.14     4767.87     82.05 o
  -2   7   1     1851.57     1696.56     31.09 o
  -1   7   1      868.86      759.18     16.82 o
   0   7   1      869.36      862.13     23.85 o
   1   7   1      358.48      298.47     17.66 o
   2   7   1     1685.97     1674.03     38.54 o
   3   7   1     7190.83     7531.28    647.71 o
   4   7   1     2180.26     2156.23     57.99 o
   5   7   1     2492.92     2672.80     63.90 o
   6   7   1      150.73       86.97     46.57 o
   7   7   1      768.61      804.79     67.90 o
  -8   8   1        6.05        6.19      5.61 o
  -7   8   1      757.36      637.07     57.21 o
  -6   8   1      597.98      603.13     26.04 o
  -5   8   1       21.75       17.16      3.92 o
  -4   8   1      440.27      418.90     18.10 o
  -3   8   1     2954.57     3291.79     50.49 o
  -2   8   1     1410.66     1591.27     23.38 o
  -1   8   1     1340.43     1218.10     53.59 o
   0   8   1      451.27      432.70     22.81 o
   1   8   1      995.13      975.15     18.61 o
   2   8   1     8722.49    10041.35    686.11 o
   3   8   1      146.19      164.72     20.36 o
   4   8   1      120.52      108.58     18.69 o
   5   8   1       15.53       14.53      5.22 o
   6   8   1      292.92      309.87     44.50 o
   7   8   1      699.18      694.13     48.46 o
  -8   9   1       76.89       80.20     19.94 o
  -7   9   1      260.97      228.38     56.82 o
  -6   9   1       39.96       37.78      9.57 o
  -5   9   1      353.04      352.80     33.27 o
  -4   9   1      892.33      914.12     29.78 o
  -3   9   1     4841.63     5377.97     87.12 o
  -2   9   1     2385.99     2384.98     50.18 o
  -1   9   1     3968.21     3973.06     98.76 o
   0   9   1      163.98      167.46     11.59 o
   1   9   1      675.10      787.12     67.71 o
   2   9   1      273.73      222.18     24.57 o
   3   9   1     1246.38     1202.92     52.74 o
   4   9   1      446.60      470.88     27.74 o
   5   9   1      174.65      186.79     41.70 o
   6   9   1        5.53       14.70     10.75 o
   7   9   1      206.03      218.44     35.40 o
  -8  10   1      120.27      100.91     36.06 o
  -7  10   1      499.04      454.63     43.93 o
  -6  10   1     1088.32     1044.33     45.24 o
  -5  10   1      828.75      812.63     25.02 o
  -4  10   1     1462.68     1445.16     31.89 o
  -3  10   1     1212.75     1449.85     43.77 o
  -2  10   1      228.84      195.60     15.59 o
  -1  10   1     3594.85     3482.56     47.56 o
   0  10   1      185.40      282.66     16.27 o
   1  10   1     3211.01     3166.88    140.10 o
   2  10   1     2525.78     2549.15    183.21 o
   3  10   1        9.53       24.56     10.67 o
   4  10   1     2403.23     2491.16     68.21 o
   5  10   1     3371.70     3357.33    153.58 o
   6  10   1     3183.84     3106.10    167.72 o
   7  10   1     3406.76     3136.94    532.95 o
  -8  11   1     1109.22     1156.70    121.53 o
  -7  11   1     1300.66     1240.59     79.10 o
  -6  11   1      192.27      175.02     41.50 o
  -5  11   1      666.62      648.97     24.89 o
  -4  11   1     4050.21     4201.34     98.45 o
  -3  11   1     8676.37     8891.67    224.14 o
  -2  11   1     5909.33     6110.74    125.91 o
  -1  11   1     2551.35     2460.15     57.68 o
   0  11   1      400.72      381.42     21.10 o
   1  11   1       59.00       81.76      8.25 o
   2  11   1     2183.74     2111.72     41.73 o
   3  11   1     4583.92     4519.29    101.19 o
   4  11   1     3124.52     3207.35     88.68 o
   5  11   1     1898.25     1851.21     89.27 o
   6  11   1       25.54       43.64     16.30 o
   7  11   1      681.35      636.26     71.54 o
  -7  12   1      176.91      148.96     35.10 o
  -6  12   1      597.23      591.97     31.98 o
  -5  12   1      486.42      444.10     14.86 o
  -4  12   1      155.48      155.58     32.05 o
  -3  12   1      103.16      111.18     13.23 o
  -2  12   1      887.11      855.31     47.42 o
  -1  12   1     1596.97     1643.56     85.36 o
   0  12   1      248.14      272.65     19.99 o
   1  12   1       44.59       64.83      9.22 o
   2  12   1      877.27      851.22     26.27 o
   3  12   1        3.15        3.83     12.02 o
   4  12   1      460.10      465.53     52.33 o
   5  12   1      672.05      729.32     52.10 o
   6  12   1      878.09      819.61     60.77 o
   7  12   1      599.74      471.75     81.35 o
  -8  13   1       26.10       29.21      9.08 o
  -7  13   1        8.25       10.69      6.92 o
  -6  13   1        2.81        8.64      7.87 o
  -5  13   1       61.23       64.56     12.02 o
  -4  13   1      328.15      353.58     44.63 o
  -3  13   1       84.68       82.01     13.04 o
  -2  13   1       90.82      133.71     24.40 o
  -1  13   1     3481.42     3994.50    195.47 o
   0  13   1     2034.11     2205.66     47.95 o
   1  13   1       73.27       76.10     16.71 o
   2  13   1       27.60       18.25      6.20 o
   3  13   1     1149.98     1106.32     48.09 o
   4  13   1      574.57      554.30     20.99 o
   5  13   1      262.58      360.97     76.65 o
   6  13   1        0.02        6.07      5.29 o
   7  13   1       54.34       65.95     26.24 o
  -8  14   1       42.05       31.98     12.41 o
  -7  14   1     1322.15     1185.43    122.88 o
  -6  14   1      766.84      776.33     37.15 o
  -5  14   1      666.25      617.04     16.39 o
  -4  14   1     1749.70     1792.56     53.64 o
  -3  14   1      332.16      451.21     80.68 o
  -2  14   1      120.06      111.68     34.00 o
  -1  14   1     3687.79     3885.06    202.40 o
   0  14   1     1383.16     1026.70     31.53 o
   1  14   1     5401.73     5291.04    135.62 o
   2  14   1      616.05      616.65     44.01 o
   3  14   1        2.37        8.32      3.41 o
   4  14   1     1548.72     1466.31     33.43 o
   5  14   1     1762.21     1821.02    106.83 o
   6  14   1      981.56      953.53     59.73 o
   7  14   1     2543.64     2269.72    189.11 o
  -8  15   1     1529.66     1571.03    211.92 o
  -6  15   1       31.54       29.86      8.83 o
  -5  15   1       70.07       82.01     15.87 o
  -4  15   1     3066.71     3006.10    136.33 o
  -3  15   1     7149.35     6521.47    450.03 o
  -2  15   1     6776.20     6984.52    942.67 o
  -1  15   1     3993.70     3945.00    176.70 o
   0  15   1       35.51       31.62     11.91 o
   1  15   1     1497.14     1271.86    130.81 o
   2  15   1     7276.71     8318.78    715.01 o
   3  15   1     2933.51     2864.94     91.65 o
   4  15   1     1376.00     1312.81     53.28 o
   5  15   1       19.05       23.29      6.17 o
   6  15   1       20.09       17.31     10.69 o
   7  15   1      244.33      209.59     44.70 o
  -7  16   1      197.24      181.05     43.70 o
  -6  16   1       35.42       33.78      8.11 o
  -5  16   1       40.98       44.42      7.89 o
  -4  16   1      257.54      219.00     93.24 o
  -3  16   1       29.57       61.50     30.62 o
  -2  16   1       15.36       52.00     38.91 o
  -1  16   1      662.17      544.06     61.44 o
   0  16   1     2104.04     2277.83    132.99 o
   1  16   1      819.82      927.40    104.55 o
   2  16   1       66.35       77.78     16.16 o
   3  16   1      484.19      502.08     58.32 o
   4  16   1     1624.41     1546.36     83.09 o
   5  16   1     2039.84     1812.56    109.86 o
   6  16   1      332.15      309.77     58.63 o
   7  16   1      108.85       96.74     22.25 o
  -7  17   1       69.59       67.12     21.31 o
  -6  17   1       11.45       10.67      4.15 o
  -5  17   1       56.09       53.14     11.44 o
  -4  17   1     2544.06     2433.02    136.91 o
  -3  17   1        9.64        8.09      8.22 o
  -2  17   1        5.86        9.34      6.74 o
  -1  17   1        2.52        9.06     22.76 o
   0  17   1        4.29       27.37     19.60 o
   1  17   1      341.28      278.38     59.89 o
   2  17   1      142.92      142.53     27.83 o
   3  17   1     2737.20     2817.66    128.76 o
   4  17   1       12.74       15.74      5.71 o
   5  17   1      157.89      136.94     35.47 o
   6  17   1        0.17        2.98      5.26 o
  -7  18   1      978.07      890.58    128.33 o
  -6  18   1     1460.19     1512.50    143.21 o
  -5  18   1     1554.33     1494.80     94.93 o
  -4  18   1     1229.73     1290.45     83.63 o
  -3  18   1      312.09      310.17     47.08 o
  -2  18   1      433.63      386.39     43.73 o
  -1  18   1     5380.03     6064.11    417.59 o
   0  18   1     2793.73     2623.72    124.26 o
   1  18   1     4033.25     4059.92    161.12 o
   2  18   1      599.43      575.24     40.53 o
   3  18   1       67.88       49.15     20.60 o
   4  18   1     1155.08     1286.08    122.37 o
   5  18   1      841.49      791.37     72.89 o
   6  18   1      437.71      451.95     56.31 o
  -7  19   1      911.41      909.53    150.50 o
  -6  19   1       68.80       50.90     33.23 o
  -5  19   1       62.84       66.06     13.85 o
  -4  19   1     3311.66     3172.60    191.13 o
  -3  19   1     1999.43     2111.14     70.15 o
  -2  19   1     2465.82     2947.92    144.80 o
  -1  19   1      338.30      461.79    137.02 o
   0  19   1      522.17      552.45     34.79 o
   1  19   1     2321.01     1951.25     72.13 o
   2  19   1     4882.15     5945.75    255.65 o
   3  19   1      516.45      432.87     68.20 o
   4  19   1      876.31      899.99    152.03 o
   5  19   1        6.61        7.59     12.39 o
   6  19   1        6.88        2.76     11.05 o
  -7  20   1      568.39      583.69    102.36 o
  -6  20   1      614.80      584.29     69.05 o
  -5  20   1       51.17       54.75     11.92 o
  -4  20   1      165.07      176.78     35.20 o
  -3  20   1       18.11       18.65     10.25 o
  -2  20   1       42.22       47.68     12.39 o
  -1  20   1     2002.86     2368.79    243.44 o
   0  20   1     1763.56     1891.65     83.99 o
   1  20   1     1121.99      995.67     48.39 o
   2  20   1      214.63      297.68     72.87 o
   3  20   1      220.30      264.34     52.27 o
   4  20   1      770.06      716.65     62.52 o
   5  20   1     1100.33     1012.47     73.77 o
   6  20   1      203.80      204.98     32.96 o
  -7  21   1      129.21      110.51     31.04 o
  -6  21   1       73.71       67.31     15.50 o
  -5  21   1       37.79       39.98     12.96 o
  -4  21   1      146.88       83.66     33.20 o
  -3  21   1      476.69      416.39     38.18 o
  -2  21   1        3.91       -0.94      6.58 o
  -1  21   1      787.01      891.83    112.74 o
   0  21   1      749.05      685.19     45.47 o
   1  21   1       31.23       28.69     14.74 o
   2  21   1        4.48       12.66      9.58 o
   3  21   1      499.24      494.39     57.34 o
   4  21   1      198.81      193.41     34.08 o
   5  21   1        0.21        4.96     10.42 o
   6  21   1       15.95       19.33     14.34 o
  -6  22   1     1060.97      916.57     76.21 o
  -5  22   1      555.99      515.76     51.61 o
  -4  22   1      294.49      261.51     62.62 o
  -3  22   1       90.70       71.76     15.05 o
  -2  22   1      452.07      418.54     47.05 o
  -1  22   1     1085.95     1026.15     66.16 o
   0  22   1      459.79      448.64     47.82 o
   1  22   1      996.44      943.08    158.29 o
   2  22   1     1328.63     1335.73    122.18 o
   3  22   1        5.25        7.35      9.69 o
   4  22   1      326.60      339.05     72.03 o
   5  22   1      440.51      409.93     79.98 o
  -6  23   1      351.96      318.07     63.04 o
  -5  23   1      190.94      150.92     31.28 o
  -4  23   1     3807.55     3445.12    277.32 o
  -3  23   1     1024.13      986.47    106.73 o
  -2  23   1      570.11      563.16     69.94 o
  -1  23   1       43.69       57.16     33.76 o
   0  23   1      933.70      918.85     82.92 o
   1  23   1     1982.19     1855.03    162.47 o
   2  23   1     1957.56     2001.25    147.30 o
   3  23   1      259.13      293.25     51.18 o
   4  23   1     1091.16     1144.62     77.43 o
   5  23   1      123.63      108.71     28.84 o
  -6  24   1      951.81      810.40    102.49 o
  -5  24   1     1001.04      975.54     77.72 o
  -4  24   1      357.09      314.81     65.27 o
  -3  24   1        1.66        0.32      5.64 o
  -2  24   1       22.19       33.43     11.67 o
  -1  24   1     1254.18     1525.39    140.09 o
   0  24   1      944.87     1069.20     77.72 o
   1  24   1     1021.17      895.05     90.98 o
   2  24   1      764.38      683.82    108.18 o
   3  24   1      226.16      203.80     40.41 o
   4  24   1        2.93        6.89      7.40 o
   5  24   1      639.87      652.76     81.34 o
  -6  25   1        1.55       18.76     17.80 o
  -5  25   1      111.34       99.49     24.47 o
  -4  25   1       73.89       64.86     18.47 o
  -3  25   1       76.13       64.58     16.88 o
  -2  25   1       48.60       45.85     10.30 o
  -1  25   1       84.68      123.01     29.99 o
   0  25   1       71.11       95.86     24.81 o
   1  25   1      118.10      141.19     26.46 o
   2  25   1      266.49      255.91     61.39 o
   3  25   1      136.30      145.57     33.24 o
   4  25   1      136.78      135.35     32.13 o
   5  25   1       11.22        9.05      7.19 o
  -5  26   1      510.06      458.68     54.85 o
  -4  26   1       62.63       47.83     17.27 o
  -3  26   1       12.52       16.67      9.47 o
  -2  26   1       16.04       17.92      7.80 o
  -1  26   1       62.26       82.77     17.76 o
   0  26   1      682.13      734.49     39.41 o
   1  26   1      183.96      217.63     54.61 o
   2  26   1        2.49       11.66     12.17 o
   3  26   1       12.45       11.50     11.31 o
   4  26   1       81.63       69.47     20.03 o
  -5  27   1        5.79        6.73      6.81 o
  -4  27   1      749.54      864.24    112.48 o
  -3  27   1      726.03      922.21     63.35 o
  -2  27   1      644.51      702.55     52.25 o
  -1  27   1      357.58      410.13     47.24 o
   0  27   1        0.15       10.45     11.47 o
   1  27   1      780.23      847.82    109.65 o
   2  27   1     1397.20     1826.14    124.44 o
   3  27   1     1129.02     1296.10    147.27 o
   4  27   1     1077.90     1157.07    115.56 o
  -5  28   1     1115.20     1046.12    133.65 o
  -4  28   1      605.46      592.56    113.40 o
  -3  28   1       74.59       88.04     24.51 o
  -2  28   1       69.73       56.82     16.74 o
  -1  28   1      837.73      932.21     73.25 o
   0  28   1      926.69     1061.64     53.75 o
   1  28   1      780.19      866.80     72.73 o
   2  28   1      428.06      504.19     58.00 o
   3  28   1      146.76      212.29    108.62 o
   4  28   1       40.45       47.76     18.85 o
  -4  29   1       87.61       87.99     24.50 o
  -3  29   1        5.80       10.88      5.33 o
  -2  29   1        1.68        1.51      5.09 o
  -1  29   1        0.35        9.40      6.69 o
   0  29   1        3.94       16.42     12.47 o
   1  29   1       29.53       32.89     10.24 o
   2  29   1      162.55      160.71     36.39 o
   3  29   1       50.40       45.72     12.81 o
  -4  30   1        3.93        8.39      7.25 o
  -3  30   1        0.56        5.59      5.40 o
  -2  30   1       61.89       66.26     11.91 o
  -1  30   1       25.30       34.21      8.50 o
   0  30   1      528.07      603.93     71.01 o
   1  30   1      210.58      274.46     54.27 o
   2  30   1      160.20      147.11     35.08 o
   3  30   1       82.13       70.83     24.45 o
  -3  31   1      528.31      516.72     64.80 o
  -2  31   1      617.74      668.54     68.35 o
  -1  31   1     1288.55     1430.70    152.95 o
   0  31   1      256.22      272.25     93.09 o
   1  31   1      360.67      427.12     66.42 o
   2  31   1      608.84      643.74     72.48 o
  -2  32   1      233.88      238.46     62.30 o
  -1  32   1      437.44      524.97    100.82 o
   0  32   1      846.51      983.18    195.36 o
   1  32   1      374.51      431.75     49.91 o
  -1  33   1       12.10       17.41     13.15 o
   0  33   1       37.80       50.12     20.60 o
  -9   0   2       56.29       52.12     28.79 o
  -7   0   2     1882.18     1863.36    154.97 o
  -6   0   2     6855.40     6435.48    312.41 o
  -5   0   2     3300.92     3093.47     82.69 o
  -4   0   2     3264.27     3203.31     95.61 o
  -3   0   2      779.94      838.90     16.71 o
  -2   0   2     2416.28     2189.21     34.21 o
  -1   0   2    16936.16    16731.46   1004.63 o
   0   0   2    32462.53    32968.26   2356.82 o
   1   0   2     3827.79     4211.58     72.34 o
   2   0   2      852.44      904.33     49.15 o
   3   0   2      119.16      110.34     30.48 o
   4   0   2       69.77       84.44     18.11 o
   5   0   2     1057.64     1093.85     62.62 o
   6   0   2     2461.98     3009.55    541.88 o
   7   0   2       23.29       25.62      7.66 o
  -9   1   2       73.14       82.22     20.17 o
  -8   1   2      898.00      964.81    147.61 o
  -7   1   2      175.20      222.68     57.86 o
  -6   1   2       40.06       39.12      8.60 o
  -5   1   2      269.70      262.27     12.94 o
  -4   1   2      686.80      565.70     29.78 o
  -3   1   2     2476.86     2461.79     46.17 o
  -2   1   2    12999.46    12628.67    538.34 o
  -1   1   2     3054.51     2943.87     31.17 o
   0   1   2     8457.83     9960.45    465.17 o
   1   1   2    10734.71    11422.70    486.60 o
   2   1   2     3535.36     3543.44     54.64 o
   3   1   2     3628.03     3561.28     61.59 o
   4   1   2     2956.42     3166.41     74.55 o
   5   1   2       30.07       35.91      7.11 o
   6   1   2       34.75       34.21      9.48 o
   7   1   2       52.58       47.76      8.87 o
  -9   2   2        2.74        7.71      6.59 o
  -7   2   2      848.66      878.24     90.78 o
  -6   2   2       66.66       71.86     12.76 o
  -5   2   2        2.75        5.18      1.83 o
  -4   2   2      135.09      146.44     13.14 o
  -3   2   2     1629.22     1761.45     42.54 o
  -2   2   2     2322.74     2289.76     29.83 o
  -1   2   2       24.23       87.41     24.26 o
   0   2   2      234.72      220.10     12.89 o
   1   2   2     1738.29     1912.63     47.97 o
   2   2   2      112.61      131.27     12.41 o
   3   2   2       23.83       21.54      5.43 o
   4   2   2      398.54      435.35     29.58 o
   5   2   2        0.51        4.74      3.74 o
   6   2   2      135.60      149.79     26.51 o
   7   2   2        4.74        3.71      3.30 o
  -9   3   2       30.15       40.51     14.48 o
  -8   3   2      585.48      630.94     58.76 o
  -7   3   2       92.39      141.76     46.18 o
  -6   3   2      960.57     1065.63     40.18 o
  -5   3   2      160.56      178.05     14.38 o
  -4   3   2     6142.87     6656.85    210.91 o
  -3   3   2      837.42      754.39     22.56 o
  -2   3   2    20166.18    20251.73    944.01 o
  -1   3   2      517.10      502.03     24.59 o
   0   3   2       37.13       32.96      9.29 o
   1   3   2     2431.87     2714.68     33.42 o
   2   3   2      729.19      644.87     32.66 o
   3   3   2      564.25      548.29     27.25 o
   4   3   2      504.08      509.03     32.59 o
   5   3   2       14.60       15.70      3.93 o
   6   3   2       75.12       65.20     21.73 o
   7   3   2      209.61      214.59     42.72 o
  -9   4   2      197.24      189.46     64.15 o
  -8   4   2     1188.60     1067.58    159.05 o
  -7   4   2     1227.30     1230.28     71.24 o
  -6   4   2     4811.75     4939.38    124.42 o
  -5   4   2     6847.50     7057.18    118.30 o
  -4   4   2     2267.02     2231.64     55.94 o
  -3   4   2       13.65       16.67      4.95 o
  -2   4   2     1710.22     1680.62     20.75 o
  -1   4   2      277.41      271.64     15.94 o
   0   4   2    11978.20    12344.08    643.63 o
   1   4   2     2059.42     2005.82     48.59 o
   2   4   2     5613.72     6283.35    112.37 o
   3   4   2       95.76       84.62     15.34 o
   4   4   2       87.60      114.74     21.69 o
   5   4   2      408.30      398.87     21.86 o
   6   4   2     3615.09     3614.03    367.67 o
   7   4   2      540.11      531.84     72.68 o
  -9   5   2      869.62      998.71     94.27 o
  -8   5   2     1595.77     1439.76    122.39 o
  -7   5   2      355.72      361.58     24.54 o
  -6   5   2       20.73       32.83     10.43 o
  -5   5   2     2344.98     2624.44     51.87 o
  -4   5   2     2871.03     2983.70     84.05 o
  -3   5   2     4432.71     4568.92     56.81 o
  -2   5   2     2487.86     2440.43     44.32 o
  -1   5   2     4519.05     4489.57     51.97 o
   0   5   2      172.98      142.66     10.27 o
   1   5   2     1076.28     1144.82     52.97 o
   2   5   2     1545.29     1491.56     46.08 o
   3   5   2     7148.80     7549.35    201.52 o
   4   5   2     2177.61     2364.02     56.44 o
   5   5   2     1171.96     1257.35     51.78 o
   6   5   2      116.11      116.31     30.09 o
   7   5   2      279.05      250.18     69.97 o
  -9   6   2       35.50       49.86     23.36 o
  -8   6   2       60.05       47.56     19.71 o
  -7   6   2     1002.07      910.24     55.63 o
  -6   6   2       17.19       14.73      5.58 o
  -5   6   2     2507.89     2494.05     86.01 o
  -4   6   2      975.53     1004.25     23.71 o
  -3   6   2     4176.23     5015.26     53.77 o
  -2   6   2      290.77      350.61     17.36 o
  -1   6   2     2521.66     2478.32     46.66 o
   0   6   2      970.77     1063.16     24.92 o
   1   6   2     5767.50     5840.95     81.37 o
   2   6   2      312.90      283.02     21.33 o
   3   6   2      207.69      286.45     43.57 o
   4   6   2     1060.63     1210.76     40.40 o
   5   6   2       53.38       40.64      9.41 o
   6   6   2       36.45       33.08     10.89 o
   7   6   2        3.38        6.86      4.90 o
  -9   7   2      742.90      711.54     81.92 o
  -8   7   2      125.59      152.61     28.84 o
  -7   7   2      628.82      652.71     51.15 o
  -6   7   2      827.39      873.02     36.74 o
  -5   7   2      269.88      249.50     44.50 o
  -4   7   2     2951.32     3064.82     62.24 o
  -3   7   2     4276.59     4634.43     84.34 o
  -2   7   2     1637.84     1753.86     23.61 o
  -1   7   2     1457.08     1462.25     53.48 o
   0   7   2     1446.50     1413.35     27.58 o
   1   7   2      184.29      172.95     12.19 o
   2   7   2       11.17       18.93      4.72 o
   3   7   2       10.84       24.36      8.18 o
   4   7   2     1268.59     1274.96     38.62 o
   5   7   2      147.81      147.71     33.79 o
   6   7   2        0.69        6.90      6.91 o
   7   7   2      254.19      252.35     70.10 o
  -9   8   2       49.75       48.89     13.87 o
  -8   8   2       51.21       48.57     21.54 o
  -7   8   2      506.11      580.88     61.08 o
  -6   8   2     3449.53     3468.44     84.40 o
  -5   8   2     6000.66     6158.08    220.18 o
  -4   8   2     2425.32     2281.09     45.05 o
  -3   8   2      413.40      454.19     37.37 o
  -2   8   2     8006.20     8413.99    143.99 o
  -1   8   2     7205.17     7159.11     90.09 o
   0   8   2     6969.52     7032.97    184.68 o
   1   8   2     6502.08     6606.60    159.39 o
   2   8   2     1362.41     1377.91     64.05 o
   3   8   2      231.93      227.01     39.66 o
   4   8   2      929.17      903.00     26.20 o
   5   8   2     1072.53     1170.75     49.16 o
   6   8   2     2628.02     2878.64    311.29 o
   7   8   2     1355.31     1303.48    267.30 o
  -8   9   2      899.22      873.87     47.67 o
  -7   9   2     2610.12     3045.38    372.60 o
  -6   9   2       34.90       43.97     19.41 o
  -5   9   2     1922.60     1989.59     61.98 o
  -4   9   2     1427.31     1400.66     27.56 o
  -3   9   2    15910.60    16728.34    637.98 o
  -2   9   2    20200.48    20874.50    726.32 o
  -1   9   2     2280.54     2299.72     49.34 o
   0   9   2      183.36      191.48     21.05 o
   1   9   2        6.44       15.77      8.32 o
   2   9   2     1216.64     1048.71     32.43 o
   3   9   2     7469.45     7561.88    503.05 o
   4   9   2     1686.24     1638.50     44.93 o
   5   9   2      201.48      229.72     36.91 o
   6   9   2       12.17       12.31     14.24 o
   7   9   2      340.29      262.59     49.91 o
  -8  10   2       27.25       27.06     17.41 o
  -7  10   2       21.70       30.72     15.57 o
  -6  10   2      261.52      397.39     49.42 o
  -5  10   2      887.24      887.23     25.73 o
  -4  10   2     1271.53     1228.97     24.82 o
  -3  10   2     1261.21     1222.61     73.60 o
  -2  10   2      889.61     1076.70     38.69 o
  -1  10   2     1598.82     1740.45     35.03 o
   0  10   2      498.15      512.16     29.06 o
   1  10   2     1592.01     1621.62     58.53 o
   2  10   2      444.51      449.99     28.00 o
   3  10   2       73.96       84.42     25.88 o
   4  10   2      467.36      488.89     22.96 o
   5  10   2      466.59      445.01     54.76 o
   6  10   2      361.83      415.83     86.46 o
   7  10   2      222.13      197.21     66.41 o
  -8  11   2      238.65      201.09     67.66 o
  -7  11   2      325.83      374.45     54.65 o
  -6  11   2       39.68       37.37      8.10 o
  -5  11   2       45.32       45.63      8.64 o
  -4  11   2        2.12        7.56      3.67 o
  -3  11   2     1908.04     1891.29     37.89 o
  -2  11   2     1183.38     1191.93     25.96 o
  -1  11   2     9150.92     9872.27    377.97 o
   0  11   2      570.83      623.74     38.32 o
   1  11   2       13.90       34.75     14.30 o
   2  11   2     1794.04     1971.77     72.01 o
   3  11   2     1658.82     1685.67     80.50 o
   4  11   2      385.20      368.67     30.72 o
   5  11   2       22.67       20.31      8.16 o
   6  11   2      169.85       98.54     31.90 o
  -8  12   2      382.53      302.93     59.43 o
  -7  12   2     1561.72     1596.51    161.12 o
  -6  12   2     1499.41     1437.80     65.27 o
  -5  12   2     2342.38     2363.82     46.47 o
  -4  12   2     2128.72     2162.91     64.38 o
  -3  12   2       20.34       27.09     10.15 o
  -2  12   2     1268.78     1339.13     40.60 o
  -1  12   2     6487.71     6559.68    105.81 o
   0  12   2     8789.74     8589.40    166.16 o
   1  12   2     8295.71     8733.84    166.93 o
   2  12   2     1423.38     1256.92     50.05 o
   3  12   2      125.31       49.30     62.96 o
   4  12   2     1215.04     1273.82     60.93 o
   5  12   2     1595.66     1564.29    113.05 o
   6  12   2     1550.93     1591.40    128.17 o
  -8  13   2     2062.62     2165.74    308.37 o
  -7  13   2     1380.65     1038.71    118.34 o
  -6  13   2       10.05       16.79      5.06 o
  -5  13   2       89.35      104.41     19.57 o
  -4  13   2     3285.29     3377.36     98.55 o
  -3  13   2     5040.14     5307.88    102.51 o
  -2  13   2    14415.90    15200.12   1792.81 o
  -1  13   2     3904.95     4127.63     81.85 o
   0  13   2       20.09       15.21     12.64 o
   1  13   2       22.25       -7.69    131.61 o
   2  13   2     2458.58     2272.55     74.38 o
   3  13   2     2837.47     2822.47     75.58 o
   4  13   2     1561.37     1544.23     70.91 o
   5  13   2       10.88       21.03     10.83 o
   6  13   2        2.46        7.69      8.77 o
  -8  14   2       30.26       39.22     14.44 o
  -7  14   2      446.06      452.89     47.63 o
  -6  14   2      446.83      381.25     27.27 o
  -5  14   2      236.08      236.68     30.42 o
  -4  14   2      274.07      293.30     48.63 o
  -3  14   2      917.18      939.57     57.94 o
  -2  14   2     1165.35     1233.63    133.74 o
  -1  14   2     2952.53     3008.95     67.36 o
   0  14   2      285.50      292.73     17.12 o
   1  14   2       58.55       58.87     20.22 o
   2  14   2      574.08      547.90     47.59 o
   3  14   2      356.11      309.51     70.45 o
   4  14   2       20.27       15.85      7.70 o
   5  14   2      134.47      161.06     37.56 o
   6  14   2      215.64      210.30     55.08 o
  -8  15   2       14.09       12.88      6.88 o
  -7  15   2      146.26      152.14     50.81 o
  -6  15   2       14.44       15.66      4.44 o
  -5  15   2        2.24        3.81      2.02 o
  -4  15   2       98.66      105.05     18.81 o
  -3  15   2     1181.77     1195.98     38.63 o
  -2  15   2     1565.04     1822.34     96.08 o
  -1  15   2       72.51       93.27     21.95 o
   0  15   2        1.55        7.60     17.87 o
   1  15   2     1075.64     1147.49     48.46 o
   2  15   2     2098.35     2113.49    100.35 o
   3  15   2     1012.21      931.40     40.97 o
   4  15   2       37.01       36.77     13.06 o
   5  15   2      291.03      265.27     48.16 o
   6  15   2       20.65       22.78     12.41 o
  -8  16   2      290.59      261.88     70.74 o
  -7  16   2     1320.98     1123.81    127.29 o
  -6  16   2     3655.98     3794.18    300.92 o
  -5  16   2       88.86       83.36     17.55 o
  -4  16   2     2242.38     1944.46     81.99 o
  -3  16   2      355.24      318.54     54.93 o
  -2  16   2      769.07      770.59     47.22 o
  -1  16   2     1599.48     1476.66     73.83 o
   0  16   2     3744.89     3387.15    140.26 o
   1  16   2     4182.12     4760.84    167.18 o
   2  16   2     2904.98     2914.97     81.86 o
   3  16   2       45.81       40.21     10.98 o
   4  16   2      495.16      505.10     65.67 o
   5  16   2      862.24      877.00     50.41 o
   6  16   2      435.84      425.36     59.40 o
  -8  17   2     1923.00     2073.36    281.65 o
  -7  17   2      871.09      816.63     89.52 o
  -6  17   2      448.87      424.81     33.18 o
  -5  17   2      920.04      884.40     43.39 o
  -4  17   2     2993.11     2808.95    176.30 o
  -3  17   2     1604.59     1586.93     54.75 o
  -2  17   2     2515.71     2315.50    145.31 o
  -1  17   2      360.62      314.94     45.79 o
   0  17   2      275.81      334.82     64.14 o
   1  17   2      229.57      414.17    155.01 o
   2  17   2     1534.01     1566.31     43.24 o
   3  17   2      403.25      358.82     32.31 o
   4  17   2     2616.65     2831.09    157.78 o
   5  17   2       20.05       29.68     14.67 o
   6  17   2        9.47        6.92      7.69 o
  -7  18   2      175.16      191.75     35.35 o
  -6  18   2      111.96       92.32     21.45 o
  -5  18   2      507.71      513.18     33.60 o
  -4  18   2      993.17      869.92     76.00 o
  -3  18   2       85.60       84.09     17.38 o
  -2  18   2       11.69       35.81     11.96 o
  -1  18   2      636.97      608.48     49.11 o
   0  18   2     3058.15     2916.58     93.20 o
   1  18   2     4494.26     4512.09    204.46 o
   2  18   2       17.63       19.12      7.98 o
   3  18   2       45.46       41.91     15.17 o
   4  18   2        7.43       11.27      6.69 o
   5  18   2      697.87      735.63     58.56 o
   6  18   2       29.18       32.70     12.94 o
  -7  19   2       51.73       43.15     10.91 o
  -6  19   2       61.86       40.16     16.93 o
  -5  19   2       24.78       18.19      7.88 o
  -4  19   2      552.84      463.09     50.59 o
  -3  19   2        1.33        5.03      3.81 o
  -2  19   2      533.67      659.19     51.08 o
  -1  19   2      699.61      685.58     56.96 o
   0  19   2      324.24      412.18     48.24 o
   1  19   2       73.09       77.29     23.24 o
   2  19   2       38.85       63.97     21.69 o
   3  19   2      103.41      104.21     28.28 o
   4  19   2        3.22       -1.73      6.49 o
   5  19   2       12.41        5.75      4.55 o
  -7  20   2      255.82      256.35     49.63 o
  -6  20   2     2102.15     1831.55    275.85 o
  -5  20   2     1392.96     1313.18     82.84 o
  -4  20   2     1639.56     1592.62    169.85 o
  -3  20   2       55.59       53.77     13.72 o
  -2  20   2      219.25      236.46     36.28 o
  -1  20   2     1895.30     1729.47    103.98 o
   0  20   2     1407.87     1344.25     57.83 o
   1  20   2      159.87      188.42     40.18 o
   2  20   2     1511.97     1760.64    110.91 o
   3  20   2      106.92      108.81     28.19 o
   4  20   2       48.44       32.13     17.14 o
   5  20   2       47.98       64.21     19.09 o
  -7  21   2      522.63      476.10     65.90 o
  -6  21   2       41.37       38.33     14.38 o
  -5  21   2      685.96      664.04     87.60 o
  -4  21   2     1842.56     1634.37    219.89 o
  -3  21   2      813.15      899.03     66.60 o
  -2  21   2     1799.05     1802.70    301.91 o
  -1  21   2      736.62      634.09     34.70 o
   0  21   2      369.00      317.79     57.51 o
   1  21   2       23.59       45.30     25.65 o
   2  21   2     1046.57     1223.60     86.73 o
   3  21   2     1784.52     1767.80     95.47 o
   4  21   2     1597.00     1540.96     97.83 o
   5  21   2      463.63      423.67     66.24 o
  -7  22   2      229.03      236.12     48.63 o
  -6  22   2       61.61       61.52     14.59 o
  -5  22   2     2774.67     2774.75    436.67 o
  -4  22   2      978.48      819.01    125.59 o
  -3  22   2        3.48        4.45      3.48 o
  -2  22   2      306.48      356.96     41.35 o
  -1  22   2     1591.66     1401.29    193.23 o
   0  22   2     1611.18     1565.42     73.40 o
   1  22   2     3796.95     4075.61    718.67 o
   2  22   2      152.14      147.94     37.11 o
   3  22   2       23.95       16.46     10.72 o
   4  22   2       35.51       39.14     17.73 o
   5  22   2      419.71      335.58     65.25 o
  -6  23   2       82.73       71.39     17.79 o
  -5  23   2       45.80       67.00     24.42 o
  -4  23   2        0.04        8.31      6.64 o
  -3  23   2        1.44        4.02      6.45 o
  -2  23   2       31.90       23.07      9.50 o
  -1  23   2      729.43      626.65    114.08 o
   0  23   2      252.35      273.56     64.28 o
   1  23   2       80.93      190.85    116.06 o
   2  23   2      138.13      146.76     34.69 o
   3  23   2       50.81       47.30     15.09 o
   4  23   2       11.39        9.14      7.65 o
   5  23   2        8.19        7.33      5.33 o
  -6  24   2      380.90      435.78     69.38 o
  -5  24   2     1322.92     1395.56    204.96 o
  -4  24   2      937.25      724.94    122.95 o
  -3  24   2      106.75      180.12     55.67 o
  -2  24   2      259.06      217.92     32.93 o
  -1  24   2      420.51      448.68     68.77 o
   0  24   2     1326.38     1368.61    100.78 o
   1  24   2      490.97      525.17     74.51 o
   2  24   2       17.94       28.82     12.96 o
   3  24   2        1.26        9.01     10.83 o
   4  24   2       56.39       70.58     28.87 o
  -6  25   2      137.34      133.94     24.74 o
  -5  25   2      209.16      225.76     51.50 o
  -4  25   2     1143.78     1014.22    152.90 o
  -3  25   2     2398.77     2422.49    304.26 o
  -2  25   2     1304.76     1234.24    222.85 o
  -1  25   2     1395.16     1333.80    126.16 o
   0  25   2        5.64       16.14      9.74 o
   1  25   2      259.92      215.80     67.08 o
   2  25   2      660.99      751.57     56.44 o
   3  25   2      868.99      887.90     80.86 o
   4  25   2     1429.69     1585.27    157.25 o
  -5  26   2     1768.26     1659.62    343.86 o
  -4  26   2      617.30      642.13     74.39 o
  -3  26   2        2.63       28.83     17.27 o
  -2  26   2      182.10      158.34     43.16 o
  -1  26   2      851.36     1050.52     70.25 o
   0  26   2      211.00      245.34     42.83 o
   1  26   2     1393.04     1426.17    144.66 o
   2  26   2      143.65      141.31     35.87 o
   3  26   2      135.05      130.87     29.28 o
   4  26   2        8.34       11.84      7.73 o
  -5  27   2        3.16        3.03      9.73 o
  -4  27   2        0.77        2.50      5.51 o
  -3  27   2      181.78      193.93     36.92 o
  -2  27   2      252.11      276.95     38.84 o
  -1  27   2        2.35       13.10      7.99 o
   0  27   2      165.00      143.86     29.37 o
   1  27   2      139.46      167.12     55.86 o
   2  27   2      118.67      103.21     24.24 o
   3  27   2      268.83      295.62     57.28 o
  -5  28   2      391.45      387.04     59.24 o
  -4  28   2       83.90       64.12     18.55 o
  -3  28   2       94.75       70.12     19.26 o
  -2  28   2       23.93       25.85      9.87 o
  -1  28   2      201.87      244.82     49.41 o
   0  28   2      614.97      699.59     55.38 o
   1  28   2      825.29      938.45     75.24 o
   2  28   2      100.21      104.93     33.83 o
   3  28   2       13.51       20.81     12.22 o
  -4  29   2     1464.37     1589.92    197.25 o
  -3  29   2     1503.58     1685.44    132.71 o
  -2  29   2      929.65     1060.23     78.11 o
  -1  29   2     1309.78     1321.20    109.08 o
   0  29   2       59.31       62.72     21.62 o
   1  29   2      312.42      337.62     75.32 o
   2  29   2      417.82      484.79     94.88 o
  -4  30   2      659.23      641.39    163.13 o
  -3  30   2        1.52       16.21      8.27 o
  -2  30   2       32.29       41.83     12.95 o
  -1  30   2      320.50      340.79     87.16 o
   0  30   2     1085.34     1262.87    354.78 o
   1  30   2     1029.43     1100.79    134.08 o
   2  30   2      138.40      145.12     34.91 o
  -3  31   2      150.35      170.66     32.49 o
  -2  31   2      353.15      330.74     48.37 o
  -1  31   2        0.57        1.01     12.74 o
   0  31   2       80.36       86.40     24.67 o
   1  31   2       22.41       33.37     13.40 o
  -2  32   2        0.32        8.92     11.46 o
  -1  32   2      113.96      129.76     35.01 o
   0  32   2      393.20      477.81     76.36 o
  -9   1   3     1476.58     1334.13    197.61 o
  -8   1   3     1749.00     2156.24    211.82 o
  -7   1   3      189.78      226.39     38.06 o
  -6   1   3      155.15      187.51     28.96 o
  -5   1   3      906.40     1016.18     36.35 o
  -4   1   3     5526.08     5906.62     94.36 o
  -3   1   3     5079.10     4985.23     87.32 o
  -2   1   3      310.61      324.10     15.54 o
  -1   1   3       10.18       10.29      2.52 o
   0   1   3      180.04      197.31     22.36 o
   1   1   3     2280.70     2630.55     44.98 o
   2   1   3     1427.03     1342.27     30.25 o
   3   1   3      786.51      822.85     31.97 o
   4   1   3      900.26      965.48     40.47 o
   5   1   3     1485.35     1554.75     80.17 o
   6   1   3       20.77       25.14      9.54 o
  -9   2   3       73.88       95.22     45.05 o
  -8   2   3      249.64      313.72     91.86 o
  -7   2   3     1236.40     1448.41     89.22 o
  -6   2   3     2011.94     2108.82     66.63 o
  -5   2   3     4479.71     4812.55    165.87 o
  -4   2   3       61.63       37.07      6.81 o
  -3   2   3     1372.08     1425.13     24.28 o
  -2   2   3      144.50      171.67     13.51 o
  -1   2   3      311.68      273.81     13.57 o
   0   2   3    15730.70    16113.76    830.02 o
   1   2   3    11681.02    12246.83    562.41 o
   2   2   3     1358.35     1340.89     28.10 o
   3   2   3      957.74      969.78     32.63 o
   4   2   3     1551.46     1661.40     57.80 o
   5   2   3     2366.62     2594.22    173.93 o
   6   2   3     3147.41     3047.90    160.47 o
  -9   3   3      527.12      611.88    116.43 o
  -8   3   3     1802.35     1771.05    123.54 o
  -7   3   3      283.62      331.79     49.40 o
  -6   3   3        4.81       12.48      5.38 o
  -5   3   3      621.13      712.40     39.95 o
  -4   3   3      416.52      350.13     20.32 o
  -3   3   3     5115.46     4955.16     71.86 o
  -2   3   3     3263.73     3275.75     58.04 o
  -1   3   3      343.83      348.36     16.63 o
   0   3   3     1489.30     1524.10     56.05 o
   1   3   3     2318.07     2273.41     41.89 o
   2   3   3     4299.20     4538.98    103.06 o
   3   3   3     5755.86     6482.99    129.25 o
   4   3   3      792.35      822.80     50.47 o
   5   3   3      294.13      332.74     30.17 o
   6   3   3        3.07       12.50      6.53 o
  -9   4   3      186.10      177.36     83.83 o
  -7   4   3      542.63      523.21     37.66 o
  -6   4   3      327.59      333.71     76.61 o
  -5   4   3      306.38      278.28     18.35 o
  -4   4   3      366.68      388.13     21.35 o
  -3   4   3      105.85      163.10     24.56 o
  -2   4   3        6.32        7.07      1.78 o
  -1   4   3      353.27      344.60     20.22 o
   0   4   3      430.90      470.89     24.68 o
   1   4   3      913.26     1016.88     29.30 o
   2   4   3        0.37       10.85      3.24 o
   3   4   3      221.29      270.87     34.91 o
   4   4   3       12.85       11.49      3.51 o
   5   4   3      126.39      102.69     21.20 o
   6   4   3       11.35       11.67      5.78 o
  -9   5   3      882.14     1023.75    212.42 o
  -8   5   3      400.20      493.73    100.89 o
  -7   5   3      609.32      620.83     36.64 o
  -6   5   3     1559.83     1477.05    104.98 o
  -5   5   3      156.01      173.94     43.98 o
  -4   5   3     2678.37     2948.44     53.45 o
  -3   5   3     7099.98     7584.20    118.07 o
  -2   5   3     2569.15     2277.36     28.44 o
  -1   5   3     1447.25     1402.98     45.34 o
   0   5   3      675.22      742.31     38.18 o
   1   5   3     1102.55     1264.18     27.44 o
   2   5   3      423.35      444.14     22.09 o
   3   5   3      821.27      910.44     25.49 o
   4   5   3      452.32      453.92     26.96 o
   5   5   3      509.35      461.82     41.76 o
   6   5   3       54.33       57.31     15.06 o
  -9   6   3       17.88       43.38     47.41 o
  -8   6   3      209.72      242.87     57.59 o
  -7   6   3      210.31      168.71     71.10 o
  -6   6   3     1438.91     1185.36     59.96 o
  -5   6   3     6183.21     6946.85    517.24 o
  -4   6   3      458.71      402.71     21.52 o
  -3   6   3       23.84       71.56     43.70 o
  -2   6   3      909.30      917.53     29.34 o
  -1   6   3     6360.42     6547.85    152.22 o
   0   6   3    10943.84    10783.55    411.80 o
   1   6   3     4207.79     4178.86     95.43 o
   2   6   3      476.94      527.46     23.13 o
   3   6   3      455.95      550.31     24.77 o
   4   6   3      517.72      526.88     38.91 o
   5   6   3     1866.84     1698.81     83.67 o
   6   6   3     2115.27     2000.90    152.44 o
  -9   7   3      486.71      493.81     69.74 o
  -8   7   3     1155.16     1151.02    102.57 o
  -7   7   3      876.77      740.94    142.48 o
  -6   7   3      687.56      642.68     41.33 o
  -5   7   3       60.25       79.43     26.75 o
  -4   7   3     1000.43     1088.14     48.35 o
  -3   7   3    10310.48    10242.79    357.56 o
  -2   7   3    11168.29    11215.71    391.23 o
  -1   7   3     1463.22     1357.54     43.45 o
   0   7   3       35.47       41.83      6.75 o
   1   7   3     2394.48     2210.81     54.07 o
   2   7   3     3120.68     3420.17    102.53 o
   3   7   3     7182.47     7709.60    555.72 o
   4   7   3      709.15      731.75     37.38 o
   5   7   3      157.40      185.56     40.60 o
   6   7   3        7.43       20.61      8.69 o
  -9   8   3        8.21       12.30     19.67 o
  -8   8   3      245.31      229.45     49.29 o
  -7   8   3      368.16      322.59     60.07 o
  -6   8   3      756.78      756.71    113.81 o
  -5   8   3      214.97      202.38     32.61 o
  -4   8   3       12.85       18.10      3.63 o
  -3   8   3      322.75      371.38     35.66 o
  -2   8   3      839.30      895.17     29.81 o
  -1   8   3     3019.93     2935.61     64.41 o
   0   8   3      106.18      101.07     19.19 o
   1   8   3      283.36      341.32     35.55 o
   2   8   3      241.96      242.02     46.82 o
   3   8   3        2.76       10.40     18.35 o
   4   8   3      116.73      109.87     24.69 o
   5   8   3        8.32        5.79      6.25 o
   6   8   3        8.31        6.85      5.57 o
  -9   9   3      404.98      354.87     69.48 o
  -8   9   3      119.49      127.85     31.34 o
  -7   9   3      225.36      300.05     69.80 o
  -6   9   3      295.66      319.04     31.15 o
  -5   9   3       98.03      120.81     24.24 o
  -4   9   3      144.68      114.22     10.36 o
  -3   9   3     3301.68     3429.00     55.74 o
  -2   9   3      501.02      512.07     24.79 o
  -1   9   3     1268.85     1197.78     35.02 o
   0   9   3        5.98       15.45      9.06 o
   1   9   3     1037.23     1034.89     52.68 o
   2   9   3      902.12      919.55     57.89 o
   3   9   3      852.68      890.18     67.36 o
   4   9   3      106.53      114.86     30.08 o
   5   9   3       77.16       44.74     38.23 o
   6   9   3        2.81        8.12      6.60 o
  -9  10   3      217.87      243.19    135.71 o
  -8  10   3       19.34       56.06     38.84 o
  -7  10   3      712.57      658.81     47.00 o
  -6  10   3     3046.97     3009.20     75.33 o
  -5  10   3     3140.61     3229.02     74.16 o
  -4  10   3     1053.20     1045.79     25.04 o
  -3  10   3      210.97      206.99     60.65 o
  -2  10   3     2393.68     2433.60     49.99 o
  -1  10   3    12863.21    12183.94    519.61 o
   0  10   3     4230.53     4310.40     86.71 o
   1  10   3     3158.17     3042.51    119.75 o
   2  10   3      939.52      902.53     44.73 o
   3  10   3       19.81       28.88     12.18 o
   4  10   3      876.13      829.91     65.04 o
   5  10   3     1567.89     1482.21    159.70 o
   6  10   3      716.53      691.03     80.35 o
  -9  11   3      875.79      830.63    126.39 o
  -8  11   3     1208.99     1173.01     61.18 o
  -7  11   3      983.26      933.31     51.82 o
  -6  11   3       74.38       83.66     21.06 o
  -5  11   3      155.13      151.82     34.10 o
  -4  11   3     2272.64     2311.96     81.51 o
  -3  11   3     7174.59     7296.69    148.10 o
  -2  11   3     3014.72     2928.76     72.01 o
  -1  11   3      445.17      409.60     25.18 o
   0  11   3      258.42      227.32     24.96 o
   1  11   3       35.80       47.50     21.81 o
   2  11   3     1490.88     1552.97     48.84 o
   3  11   3     2573.38     2693.53    110.74 o
   4  11   3      877.37      892.95     54.66 o
   5  11   3      758.85      698.47     70.33 o
   6  11   3      120.88      104.94     26.15 o
  -8  12   3       51.12       44.70     28.84 o
  -7  12   3        3.29        3.00      4.18 o
  -6  12   3      304.86      301.79     32.43 o
  -5  12   3      851.12      880.58     26.46 o
  -4  12   3      219.28      208.89     41.37 o
  -3  12   3       59.84       73.92     14.21 o
  -2  12   3      556.14      564.96     36.79 o
  -1  12   3     3206.68     3258.92     70.21 o
   0  12   3     1398.80     1327.47     78.90 o
   1  12   3       25.01       25.21      9.62 o
   2  12   3      155.27      174.32     49.68 o
   3  12   3        2.32       12.26      9.31 o
   4  12   3       90.11       77.26     20.48 o
   5  12   3       81.22       95.22     33.33 o
   6  12   3      169.68      151.66     46.96 o
  -8  13   3      330.31      281.01     40.41 o
  -7  13   3      372.49      325.55     57.22 o
  -6  13   3        1.74       17.66     10.62 o
  -5  13   3      427.38      390.19     23.27 o
  -4  13   3       76.02       91.95     14.83 o
  -3  13   3     2018.80     2101.46     71.63 o
  -2  13   3      106.36      167.21     21.36 o
  -1  13   3      110.87      105.70     18.21 o
   0  13   3        6.00       12.46      9.46 o
   1  13   3      953.18      886.82     62.59 o
   2  13   3      593.94      553.55     66.47 o
   3  13   3      496.24      445.61     36.74 o
   4  13   3       22.04       26.92     12.02 o
   5  13   3      101.91      105.89     27.91 o
   6  13   3       37.07       29.21     17.47 o
  -8  14   3        0.76        4.17      6.59 o
  -7  14   3     1187.16     1147.46     86.48 o
  -6  14   3     2061.72     2334.90     96.68 o
  -5  14   3      558.75      583.68     18.71 o
  -4  14   3      629.24      590.21     18.15 o
  -3  14   3      577.65      582.29     30.80 o
  -2  14   3      391.70      348.71     44.04 o
  -1  14   3     2696.79     2710.44    101.25 o
   0  14   3     2565.27     2522.43    116.26 o
   1  14   3     4710.65     4586.60    175.63 o
   2  14   3      843.53      786.92     36.40 o
   3  14   3        1.16       14.47      7.74 o
   4  14   3      868.47      806.02     69.19 o
   5  14   3     1209.18     1238.05    117.55 o
  -8  15   3     1075.56     1006.81     85.31 o
  -7  15   3     1026.84      984.27     86.89 o
  -6  15   3      394.72      372.38     76.82 o
  -5  15   3       63.27       58.12     11.48 o
  -4  15   3      312.91      320.42     40.19 o
  -3  15   3     2774.55     2828.21    115.90 o
  -2  15   3     2177.94     2189.36     67.55 o
  -1  15   3     1357.36     1251.67    110.07 o
   0  15   3       63.53       64.13     22.67 o
   1  15   3       44.57       52.26     19.24 o
   2  15   3     4025.37     4162.79     81.17 o
   3  15   3     2879.61     2802.41    129.49 o
   4  15   3     1785.14     1835.26    145.71 o
   5  15   3      361.86      301.76     69.67 o
  -8  16   3        1.03        7.74      6.61 o
  -7  16   3      239.97      243.59     55.28 o
  -6  16   3     1001.54     1153.92     65.07 o
  -5  16   3      335.73      344.50     22.09 o
  -4  16   3      707.73      648.68     27.65 o
  -3  16   3      199.75      253.37     36.60 o
  -2  16   3      122.10      120.24     22.05 o
  -1  16   3      763.38      786.22     36.87 o
   0  16   3     2461.63     2601.05    160.68 o
   1  16   3      809.51      789.16     31.19 o
   2  16   3      151.41      189.07     29.82 o
   3  16   3       21.97       21.75      9.35 o
   4  16   3        2.59       15.64     15.28 o
   5  16   3      668.53      582.29     80.88 o
  -8  17   3       16.44       14.93      7.66 o
  -7  17   3      335.12      299.10     56.37 o
  -6  17   3       24.30       31.65     16.54 o
  -5  17   3      265.26      290.95     41.09 o
  -4  17   3       17.62       12.91      3.96 o
  -3  17   3      333.05      371.38     29.23 o
  -2  17   3      172.14      150.00     18.57 o
  -1  17   3        0.57        8.29      7.25 o
   0  17   3      916.73      789.86    187.89 o
   1  17   3       10.21       14.17     13.98 o
   2  17   3        1.83       -1.67     24.89 o
   3  17   3      493.48      450.26     60.34 o
   4  17   3       11.92        9.42      7.13 o
   5  17   3        3.85        7.38      9.25 o
  -8  18   3       55.57       49.17     14.37 o
  -7  18   3      295.96      297.16     41.49 o
  -6  18   3      777.06      839.65     71.71 o
  -5  18   3      774.18      730.88     52.59 o
  -4  18   3      326.27      308.46     25.30 o
  -3  18   3      112.48      116.38     23.17 o
  -2  18   3       65.65       56.83     16.00 o
  -1  18   3     1270.65     1313.47     72.22 o
   0  18   3     1503.53     1541.56    107.50 o
   1  18   3     1397.09     1373.31     78.22 o
   2  18   3      493.33      429.45     74.60 o
   3  18   3       20.41       21.83     13.45 o
   4  18   3      311.06      299.91     59.50 o
   5  18   3      374.04      357.83     62.67 o
  -7  19   3      251.82      246.52     46.11 o
  -6  19   3        5.44       15.91     18.89 o
  -5  19   3        3.77        7.10      4.43 o
  -4  19   3      795.32      726.98     51.60 o
  -3  19   3     1416.44     1358.19     95.70 o
  -2  19   3     2086.78     1727.68     53.56 o
  -1  19   3     1791.97     1756.48     63.16 o
   0  19   3      151.98      159.65     50.71 o
   1  19   3      164.39      152.93     45.64 o
   2  19   3     4949.63     4841.56    433.69 o
   3  19   3     2966.13     3093.87    226.29 o
   4  19   3     2276.68     2442.18    201.55 o
   5  19   3      289.40      312.84     62.03 o
  -7  20   3      638.75      634.68     61.29 o
  -6  20   3     2517.03     2361.16    323.26 o
  -5  20   3      542.57      466.32     33.97 o
  -4  20   3      314.09      311.02     30.89 o
  -3  20   3      518.71      484.36     37.70 o
  -2  20   3        1.83        7.77      5.82 o
  -1  20   3      861.69      913.26     65.87 o
   0  20   3      982.18      953.52     68.54 o
   1  20   3      267.42      289.87     36.14 o
   2  20   3      405.59      364.23     76.02 o
   3  20   3        3.21        6.87      8.15 o
   4  20   3       36.76       54.62     21.30 o
   5  20   3      645.00      581.27     72.09 o
  -7  21   3       15.61       17.84     13.15 o
  -6  21   3        0.70       33.94     45.96 o
  -5  21   3        8.85        6.52      7.37 o
  -4  21   3      198.80      191.85     23.79 o
  -3  21   3        8.58       10.24      5.65 o
  -2  21   3       66.06       82.07     16.81 o
  -1  21   3       54.29       45.50     18.94 o
   0  21   3      123.65      148.02     45.49 o
   1  21   3       43.15       44.67     10.91 o
   2  21   3      214.58      236.35     49.00 o
   3  21   3       10.00        7.90      8.00 o
   4  21   3       33.37       19.64      7.86 o
  -7  22   3      141.28      154.96     27.55 o
  -6  22   3     1082.12     1005.59     83.26 o
  -5  22   3     1187.61     1037.99     87.13 o
  -4  22   3      424.97      428.02     53.46 o
  -3  22   3        0.77        7.37      9.23 o
  -2  22   3      646.36      527.32     54.22 o
  -1  22   3     2260.95     2204.78    136.93 o
   0  22   3      619.04      599.77     45.36 o
   1  22   3       67.93       77.33     17.98 o
   2  22   3      241.17      219.19     46.98 o
   3  22   3       31.53       27.46     12.07 o
   4  22   3       43.34       63.05     20.10 o
  -6  23   3       89.00       85.02     20.33 o
  -5  23   3       26.18       20.51     11.96 o
  -4  23   3     1852.36     1800.01    164.86 o
  -3  23   3     1453.54     1540.50    169.18 o
  -2  23   3     1164.55     1329.87    137.21 o
  -1  23   3      592.34      431.42     76.71 o
   0  23   3       11.08       29.10     32.64 o
   1  23   3      415.77      432.79     64.93 o
   2  23   3     1502.41     1530.85     95.13 o
   3  23   3     1371.45     1457.72    126.94 o
   4  23   3     1576.75     1663.88    149.39 o
  -6  24   3     1058.56     1075.24    154.52 o
  -5  24   3     1867.37     1465.54    190.09 o
  -4  24   3     1013.33      847.63    141.31 o
  -3  24   3       21.87       13.58      6.41 o
  -2  24   3        2.42        0.94      4.68 o
  -1  24   3     1641.06     1730.79    144.91 o
   0  24   3     2400.67     2738.05    208.52 o
   1  24   3      697.40      758.04     65.21 o
   2  24   3      148.84      171.65     39.13 o
   3  24   3       11.55        8.12      6.90 o
   4  24   3       22.58       32.78     19.21 o
  -6  25   3        4.56       14.27     10.20 o
  -5  25   3        1.96        7.52      8.09 o
  -4  25   3       58.64       44.56     11.80 o
  -3  25   3      116.17      126.61     24.13 o
  -2  25   3       31.97       23.68      9.34 o
  -1  25   3        4.91       -1.28     12.69 o
   0  25   3      307.57      353.56     69.54 o
   1  25   3        2.66        5.22     12.15 o
   2  25   3       72.69       65.04     14.77 o
   3  25   3       24.67       17.35      5.93 o
  -6  26   3      154.67      140.30     27.46 o
  -5  26   3      561.96      510.62     89.63 o
  -4  26   3      132.03      132.16     29.06 o
  -3  26   3      167.97      123.40     32.67 o
  -2  26   3      390.15      310.19     45.96 o
  -1  26   3      561.14      606.90     70.46 o
   0  26   3      655.28      770.39     63.43 o
   1  26   3      591.98      746.34     70.61 o
   2  26   3       11.92       17.09     11.43 o
   3  26   3        4.77       12.78      9.80 o
  -5  27   3       22.18       17.84      8.12 o
  -4  27   3     1061.26     1001.43    147.91 o
  -3  27   3     1811.98     2050.60    162.61 o
  -2  27   3     1371.57     1395.89     88.12 o
  -1  27   3      476.44      438.59     63.06 o
   0  27   3       25.55       25.21     30.79 o
   1  27   3      309.86      337.21     63.52 o
   2  27   3      995.01     1104.59    113.94 o
  -5  28   3      829.33      852.08    139.09 o
  -4  28   3      488.34      382.69     56.20 o
  -3  28   3       34.17       39.28     12.17 o
  -2  28   3       52.70       54.29     25.29 o
  -1  28   3      974.19     1013.27     96.26 o
   0  28   3     1972.77     2189.12    286.71 o
   1  28   3      842.29      903.23     91.27 o
   2  28   3      104.69      113.99     28.62 o
  -4  29   3      127.38      116.97     20.58 o
  -3  29   3      232.75      243.79     54.33 o
  -2  29   3       46.58       48.62     13.89 o
  -1  29   3       15.01       14.75     11.11 o
   0  29   3       44.18       45.08     36.26 o
   1  29   3        1.75        8.20     14.49 o
   2  29   3       54.61       54.14     15.15 o
  -4  30   3       29.70       31.65     11.21 o
  -3  30   3       22.49       22.12      9.09 o
  -2  30   3       36.29       41.23     13.52 o
  -1  30   3      156.73      165.34     47.19 o
   0  30   3      612.66      630.10     80.40 o
   1  30   3      891.74     1068.25    121.73 o
  -3  31   3      822.85      838.68    118.01 o
  -2  31   3      628.66      668.25     67.71 o
  -1  31   3      504.06      534.11     71.28 o
   0  31   3      141.52      138.07     35.15 o
  -9   0   4      108.24      157.32     88.12 o
  -6   0   4     2948.45     2959.09     98.83 o
  -5   0   4     4184.01     4233.54    172.78 o
  -4   0   4     8762.17     8524.79    304.16 o
  -3   0   4     2052.50     2293.07     52.52 o
  -2   0   4      142.46      140.58     13.71 o
  -1   0   4       34.10       17.88      5.16 o
   0   0   4     6265.08     6115.94    195.29 o
   1   0   4     9158.49     9466.25    811.97 o
   2   0   4     1361.08     1441.12     51.63 o
   3   0   4      144.72      164.30     26.95 o
   4   0   4      173.49      184.42     48.32 o
   5   0   4     1119.54     1251.49     81.88 o
   6   0   4     1176.58     1005.20    177.50 o
  -9   1   4      792.43      747.66     94.97 o
  -7   1   4      301.21      332.75     87.92 o
  -6   1   4      287.74      288.70     40.58 o
  -5   1   4     1354.52     1571.19     83.60 o
  -4   1   4     1945.80     1921.09     60.30 o
  -3   1   4      237.88      175.65     13.02 o
  -2   1   4     2227.81     1998.27     56.07 o
  -1   1   4       55.25       49.38      7.32 o
   0   1   4     2778.96     2775.14     66.81 o
   1   1   4     1519.72     1662.99     77.50 o
   2   1   4     1807.65     1944.70     63.40 o
   3   1   4     1353.22     1386.39     48.74 o
   4   1   4     1511.28     1724.38     75.75 o
   5   1   4      295.67      370.83     44.46 o
   6   1   4       11.39       16.06      8.59 o
  -7   2   4      676.67      680.37     46.05 o
  -6   2   4      449.23      510.30     41.05 o
  -5   2   4        0.63       12.36      4.86 o
  -4   2   4     1116.02     1052.07     24.60 o
  -3   2   4      941.88      975.51     20.60 o
  -2   2   4       49.20       72.94     11.51 o
  -1   2   4       34.99       29.36      6.36 o
   0   2   4     1330.21     1295.34     36.63 o
   1   2   4      220.73      238.41     39.43 o
   2   2   4      174.82      196.34     20.45 o
   3   2   4      139.33      160.70     32.32 o
   4   2   4       27.79       36.02      9.11 o
   5   2   4        0.11        7.64      5.08 o
   6   2   4       22.18        8.72      5.94 o
  -9   3   4      266.18      269.86     62.33 o
  -8   3   4      750.03      847.34     66.26 o
  -7   3   4      129.80      120.50     33.32 o
  -6   3   4      629.58      735.34     55.13 o
  -5   3   4        6.96        5.69     13.98 o
  -4   3   4      673.97      714.92     40.66 o
  -3   3   4        9.95       25.80      5.33 o
  -2   3   4     1179.46     1049.06     21.53 o
  -1   3   4     1061.00      927.61     28.58 o
   0   3   4     2924.31     2888.37     54.80 o
   1   3   4      617.26      707.87     24.30 o
   2   3   4        6.17       12.64      2.93 o
   3   3   4      898.77     1022.61     39.26 o
   4   3   4     1403.60     1560.14     70.36 o
   5   3   4      128.27      124.49     23.73 o
   6   3   4      107.11       93.89     26.39 o
  -7   4   4     1388.92     1402.77     92.83 o
  -6   4   4     3130.06     3175.44     91.83 o
  -5   4   4     4773.79     5281.17    136.28 o
  -4   4   4     5684.72     5929.27    118.40 o
  -3   4   4      825.87      879.51     21.54 o
  -2   4   4     1046.78      961.60     22.73 o
  -1   4   4     2380.84     2167.69     64.69 o
   0   4   4     6966.62     7030.59    117.97 o
   1   4   4     2096.51     2108.84     53.38 o
   2   4   4     1304.97     1290.77     32.46 o
   3   4   4        0.40       12.82      8.16 o
   4   4   4     1151.27     1169.24     65.14 o
   5   4   4      564.92      549.62     63.97 o
  -9   5   4     1076.56     1072.17    160.37 o
  -8   5   4     1980.53     2501.70    243.61 o
  -7   5   4     1916.53     2047.10    173.46 o
  -6   5   4      219.73      303.43     35.67 o
  -5   5   4      122.85      137.27     33.91 o
  -4   5   4     5357.49     5152.67     90.69 o
  -3   5   4     4063.56     3871.91     61.54 o
  -2   5   4     1721.95     1570.45     31.33 o
  -1   5   4      851.41      845.25     58.48 o
   0   5   4       15.36        8.32      6.85 o
   1   5   4     1990.88     2160.94     87.87 o
   2   5   4     1237.45     1330.84     74.26 o
   3   5   4     1133.50     1179.59     48.83 o
   4   5   4      961.16      897.13     51.78 o
   5   5   4      318.13      305.65     67.60 o
  -7   6   4     2704.47     2914.67    170.30 o
  -6   6   4      494.96      565.95    134.54 o
  -5   6   4      632.21      661.73     22.89 o
  -4   6   4       11.34       25.96      6.40 o
  -3   6   4      491.72      460.25     23.02 o
  -2   6   4      256.52      240.87     16.37 o
  -1   6   4       32.48       26.38      6.52 o
   0   6   4       87.23       89.56     17.21 o
   1   6   4      310.28      352.50     52.06 o
   2   6   4      192.21      185.71     24.96 o
   3   6   4      302.84      358.68     24.45 o
   4   6   4      293.62      284.35     69.22 o
   5   6   4        7.62       19.62     10.41 o
  -9   7   4     1199.90     1266.06    160.19 o
  -8   7   4      463.70      518.26     62.53 o
  -6   7   4     1043.89     1066.08     33.94 o
  -5   7   4      163.49      221.38     58.53 o
  -4   7   4     2478.98     2589.90     44.37 o
  -3   7   4     1431.88     1322.30     29.29 o
  -2   7   4      850.11      709.74     37.09 o
  -1   7   4      137.42      165.55     17.25 o
   0   7   4      321.86      366.27     24.03 o
   1   7   4      287.94      273.69     46.74 o
   2   7   4       21.82       20.72      5.91 o
   3   7   4       85.07       86.36     20.71 o
   4   7   4      294.61      307.35     81.30 o
   5   7   4      229.13      251.87     68.42 o
  -9   8   4      424.16      433.78     79.87 o
  -8   8   4      363.62      392.79    113.20 o
  -7   8   4      619.32      671.30     52.22 o
  -6   8   4     2588.86     2753.07    160.05 o
  -5   8   4     5205.89     5169.02    114.00 o
  -4   8   4     1382.03     1403.94     43.89 o
  -3   8   4     1683.45     1609.20     40.80 o
  -2   8   4     2277.77     2468.40     58.23 o
  -1   8   4     5179.47     5202.56    118.55 o
   0   8   4     4523.25     4674.60    160.65 o
   1   8   4     2008.86     2019.53     61.35 o
   2   8   4      692.07      647.95     29.97 o
   3   8   4        5.41        8.25      5.45 o
   4   8   4     1143.25     1108.60    113.57 o
   5   8   4      629.96      676.12     71.98 o
  -9   9   4     1270.18     1277.64    139.17 o
  -8   9   4      784.82      897.14    138.50 o
  -7   9   4     2463.94     2734.19    135.50 o
  -6   9   4     1030.06     1175.55     80.27 o
  -5   9   4      164.76      168.73     40.75 o
  -4   9   4     1601.36     1633.65     45.55 o
  -3   9   4     3555.74     3572.50     99.35 o
  -2   9   4    10694.99    11868.30   1547.66 o
  -1   9   4     3289.63     3170.54     77.80 o
   0   9   4      486.48      540.72     58.11 o
   1   9   4      420.56      368.90     39.13 o
   2   9   4     1183.51     1213.13     34.45 o
   3   9   4     1732.27     1720.66     77.88 o
   4   9   4      954.73      843.73    116.75 o
   5   9   4       84.08       81.87     26.23 o
  -9  10   4        8.17       10.60     14.54 o
  -8  10   4        1.32       -2.01     18.05 o
  -7  10   4      222.55      228.31     41.38 o
  -6  10   4      318.62      330.08     22.95 o
  -5  10   4     1150.68     1199.26     52.39 o
  -4  10   4      691.80      647.41     27.20 o
  -3  10   4      324.21      301.97     53.64 o
  -2  10   4      226.60      225.68     17.40 o
  -1  10   4     3819.49     3909.32     80.29 o
   0  10   4       90.58       88.77     17.35 o
   1  10   4      240.61      213.20     38.79 o
   2  10   4      109.20      103.01     31.05 o
   3  10   4        4.10       10.45      7.13 o
   4  10   4       24.95       30.76     12.76 o
   5  10   4       22.93       25.66      8.06 o
  -9  11   4      427.54      391.93     55.22 o
  -8  11   4      709.68      721.69     46.75 o
  -7  11   4     1012.67      939.60     72.33 o
  -6  11   4       72.44       83.11     25.65 o
  -5  11   4      455.06      481.16     37.43 o
  -4  11   4      597.36      586.13     27.18 o
  -3  11   4     2281.94     2240.14     60.53 o
  -2  11   4      128.33      115.91     18.97 o
  -1  11   4      346.37      295.44     63.71 o
   0  11   4        5.83       18.66      8.27 o
   1  11   4        5.18       26.87      9.93 o
   2  11   4      222.80      232.61     43.17 o
   3  11   4      101.52      115.34     30.41 o
   4  11   4       91.47       89.68     27.55 o
   5  11   4        0.82        5.03      6.25 o
  -9  12   4      488.97      414.76     96.78 o
  -8  12   4        3.11        6.03     12.27 o
  -7  12   4     1049.11     1017.25    159.00 o
  -6  12   4     2209.36     2301.59     85.58 o
  -5  12   4     1289.54     1250.96     35.21 o
  -4  12   4     2848.25     2932.69     98.64 o
  -3  12   4      576.65      586.00     24.64 o
  -2  12   4     1026.74     1002.50     34.41 o
  -1  12   4     1513.14     1468.28     66.77 o
   0  12   4     3800.68     3797.75     89.08 o
   1  12   4     2573.04     2430.69     58.49 o
   2  12   4      993.27     1071.71    141.58 o
   3  12   4       61.36       61.82     18.03 o
   4  12   4      750.97      676.39     65.02 o
   5  12   4      788.27      786.21     88.99 o
  -8  13   4     1954.16     1932.76    170.16 o
  -7  13   4     2026.62     2012.46    106.93 o
  -6  13   4      174.98      140.51     42.88 o
  -5  13   4       85.54       78.75     17.75 o
  -4  13   4     1397.08     1341.14     50.95 o
  -3  13   4     4799.89     4558.39    334.42 o
  -2  13   4     5398.18     5139.25    289.59 o
  -1  13   4     3627.63     3556.88    104.82 o
   0  13   4      208.90      221.46     64.05 o
   1  13   4      220.03      244.29     42.52 o
   2  13   4     1287.31     1278.48    158.49 o
   3  13   4     1935.05     1954.65    132.71 o
   4  13   4     1086.45     1054.31     63.06 o
   5  13   4       95.64      106.53     20.37 o
  -8  14   4      113.70      117.27     35.98 o
  -7  14   4      361.37      358.88     57.32 o
  -6  14   4      382.92      367.36     26.10 o
  -5  14   4       34.83       27.52      9.36 o
  -4  14   4      660.14      634.37     23.70 o
  -3  14   4       95.58      131.86     27.57 o
  -2  14   4       15.27       17.29      4.90 o
  -1  14   4      970.22      930.46     47.34 o
   0  14   4      122.42      114.52     22.35 o
   1  14   4       58.13       78.61     20.22 o
   2  14   4      852.16      830.67     62.25 o
   3  14   4       19.47       29.97     11.95 o
   4  14   4        3.07       10.59     12.83 o
   5  14   4      176.54      173.46     44.90 o
  -8  15   4      191.52      158.91     33.45 o
  -7  15   4       67.53       65.14     17.58 o
  -6  15   4       15.77       35.55     14.87 o
  -5  15   4      604.68      581.96     30.31 o
  -4  15   4       42.92       48.95     12.00 o
  -3  15   4        4.07        4.05      4.58 o
  -2  15   4      272.93      278.29     26.73 o
  -1  15   4        4.57       14.83     14.32 o
   0  15   4       27.83       33.99     12.36 o
   1  15   4       58.97       64.96     15.58 o
   2  15   4      203.40      182.69     56.71 o
   3  15   4      450.50      428.33     73.86 o
   4  15   4      253.04      240.01     61.53 o
   5  15   4        0.65        4.70      5.78 o
  -8  16   4        0.59       -6.28     15.25 o
  -7  16   4      806.44      815.61     43.70 o
  -6  16   4     5605.01     5773.64    648.43 o
  -5  16   4      935.52      928.60     64.76 o
  -4  16   4     1831.67     1811.18     78.92 o
  -3  16   4      490.81      527.29     50.23 o
  -2  16   4      242.22      245.43     39.30 o
  -1  16   4     2179.87     2146.16     88.47 o
   0  16   4      591.80      561.34     90.65 o
   1  16   4      675.61      658.76     36.63 o
   2  16   4     1334.40     1179.64     84.47 o
   3  16   4      175.70      171.72     41.53 o
   4  16   4      179.99      188.11     57.19 o
  -8  17   4     1018.49     1021.71    103.74 o
  -7  17   4      843.93      829.44     47.53 o
  -6  17   4      354.03      378.25     41.59 o
  -5  17   4      254.71      246.51     25.83 o
  -4  17   4     1063.99     1170.51    139.03 o
  -3  17   4     1716.80     1527.33     67.93 o
  -2  17   4     2994.50     3060.30     87.33 o
  -1  17   4     1690.97     1695.30     66.22 o
   0  17   4      872.19      824.02     46.11 o
   1  17   4       61.98       59.40     21.01 o
   2  17   4     1833.73     1860.63    126.19 o
   3  17   4      920.03      926.26     63.84 o
   4  17   4     1251.51     1185.79    160.90 o
  -8  18   4      164.56      127.21     27.30 o
  -7  18   4      603.03      650.93     50.78 o
  -6  18   4      629.48      579.83     48.56 o
  -5  18   4       60.31       76.44     12.77 o
  -4  18   4      112.91      133.18     30.85 o
  -3  18   4       52.05       55.56     12.68 o
  -2  18   4        8.34        3.58     14.83 o
  -1  18   4       18.59       13.03      6.29 o
   0  18   4       45.84       46.92     15.61 o
   1  18   4     1458.42     1542.07     97.89 o
   2  18   4      522.83      487.46     71.40 o
   3  18   4       18.61       11.92      8.16 o
   4  18   4        3.06        4.56     12.57 o
  -7  19   4       25.03       25.54     10.16 o
  -6  19   4       76.10       84.04     23.59 o
  -5  19   4        5.57        6.41      3.54 o
  -4  19   4       30.60       28.45      8.33 o
  -3  19   4        4.63        2.94      2.77 o
  -2  19   4      172.94      188.17     28.13 o
  -1  19   4      195.76      151.96     43.53 o
   0  19   4        0.30       13.84     12.52 o
   1  19   4      168.99      175.31     30.12 o
   2  19   4      138.04      136.07     37.42 o
   3  19   4      119.89      137.34     34.92 o
   4  19   4       63.45       49.35     15.89 o
  -7  20   4      427.64      384.81     70.80 o
  -6  20   4     1399.01     1296.48     87.84 o
  -5  20   4      540.51      542.89     41.02 o
  -4  20   4     1713.44     1690.61    137.35 o
  -3  20   4       68.26       61.41     13.42 o
  -2  20   4       75.23       59.97     21.78 o
  -1  20   4      332.81      346.25     38.59 o
   0  20   4      811.03      838.57     72.13 o
   1  20   4       95.02      106.59     30.98 o
   2  20   4     1150.54     1132.52     94.21 o
   3  20   4       43.15       58.16     19.86 o
   4  20   4       34.45       31.15     11.52 o
  -7  21   4      717.51      691.17    100.45 o
  -6  21   4      314.56      273.15     44.86 o
  -5  21   4       14.91        4.68      6.96 o
  -4  21   4     1071.85     1139.17     95.91 o
  -3  21   4     1689.89     1589.21    133.80 o
  -2  21   4     1759.43     1921.85    131.37 o
  -1  21   4     2450.05     2582.31    159.48 o
   0  21   4       84.34      103.93     46.15 o
   1  21   4      517.29      524.64     75.16 o
   2  21   4     1229.53     1347.23     96.21 o
   3  21   4     1094.80     1129.42    155.57 o
  -7  22   4      652.53      585.72     64.62 o
  -6  22   4      301.26      285.99     46.74 o
  -5  22   4     1123.92     1293.37    105.94 o
  -4  22   4      705.06      760.33     53.98 o
  -3  22   4        4.50        0.88      3.07 o
  -2  22   4        7.26       15.66      8.47 o
  -1  22   4      167.36      170.61     55.02 o
   0  22   4      728.13      760.56     59.23 o
   1  22   4      607.29      628.82     73.55 o
   2  22   4       67.59       84.93     24.34 o
   3  22   4        2.31        9.57     13.91 o
  -6  23   4      142.49      129.16     27.95 o
  -5  23   4       41.15       38.80     10.92 o
  -4  23   4      146.40      127.16     21.04 o
  -3  23   4       55.46       52.24     13.02 o
  -2  23   4      869.50      955.75     94.67 o
  -1  23   4      429.89      436.62     66.73 o
   0  23   4       10.00       14.27     10.47 o
   1  23   4        6.28       12.03     11.92 o
   2  23   4        6.02       11.00      9.06 o
   3  23   4        0.37        4.94      6.55 o
  -6  24   4       68.83       68.85     17.78 o
  -5  24   4      373.46      417.13     44.65 o
  -4  24   4      198.75      155.23     32.23 o
  -3  24   4      101.41       86.21     22.80 o
  -2  24   4        1.17        6.74     25.31 o
  -1  24   4       50.95       57.51     42.91 o
   0  24   4      362.87      389.52     91.64 o
   1  24   4      641.39      712.62     90.58 o
   2  24   4      188.10      174.55     61.69 o
   3  24   4       41.01       39.72     12.74 o
  -6  25   4      323.87      269.91     40.40 o
  -5  25   4        4.50       11.42      5.95 o
  -4  25   4     1146.33     1143.88    145.22 o
  -3  25   4     1634.79     1935.00    282.71 o
  -2  25   4      905.32      951.46     89.49 o
  -1  25   4      987.71      942.47     78.15 o
   0  25   4       87.51      105.31     27.45 o
   1  25   4      517.37      554.27    102.78 o
   2  25   4     1557.27     1476.74    221.36 o
  -5  26   4     1556.34     1434.34    214.78 o
  -4  26   4      583.58      662.82     95.44 o
  -3  26   4      169.21      115.69     28.82 o
  -2  26   4      170.16      184.29     40.66 o
  -1  26   4     1286.96     1355.50    143.80 o
   0  26   4      260.91      266.65     43.61 o
   1  26   4      303.76      366.77     82.15 o
   2  26   4       40.48       56.18     20.01 o
  -5  27   4      175.06      180.83     41.12 o
  -4  27   4      144.59      133.52     37.01 o
  -3  27   4      101.55       97.31     33.70 o
  -2  27   4        6.57       14.24     11.67 o
  -1  27   4        7.86       14.14     12.61 o
   0  27   4      145.89      120.19     34.93 o
   1  27   4       61.11       63.22     15.38 o
  -4  28   4        3.44        8.31      6.41 o
  -3  28   4       71.71       74.20     29.86 o
  -2  28   4      248.59      251.59     64.13 o
  -1  28   4      129.81      126.68     34.39 o
   0  28   4      194.92      211.53     38.73 o
   1  28   4      136.67      131.18     28.96 o
  -4  29   4      567.96      586.73     80.69 o
  -3  29   4      772.88      889.86    123.08 o
  -2  29   4      150.37      183.51     27.56 o
  -1  29   4      563.57      579.82     75.33 o
   0  29   4      122.03      150.41     33.45 o
  -3  30   4        7.71       11.84     14.47 o
  -2  30   4      208.77      205.05     39.91 o
  -1  30   4      525.25      466.00    129.91 o
  -9   1   5      147.21      188.51     61.12 o
  -8   1   5      620.96      687.57     52.36 o
  -7   1   5      194.38      218.41     43.96 o
  -6   1   5      257.27      297.42     55.41 o
  -5   1   5       64.26      189.80     44.09 o
  -4   1   5     1699.61     1874.65     61.08 o
  -3   1   5     3052.06     3120.57     58.19 o
  -2   1   5     3504.67     3961.41    183.40 o
  -1   1   5     1956.91     1951.46     51.58 o
   0   1   5     1535.53     1475.36     51.43 o
   1   1   5      245.11      303.78     30.65 o
   2   1   5     1997.69     2055.28     70.93 o
   3   1   5     1266.34     1286.03     53.59 o
   4   1   5     1332.70     1495.76     84.91 o
   5   1   5      374.73      364.38     96.61 o
  -7   2   5     1413.12     1543.94     68.97 o
  -6   2   5     3796.51     3967.62    139.61 o
  -5   2   5    11072.69    11493.27    325.65 o
  -4   2   5     2267.52     2401.83     64.56 o
  -3   2   5      387.87      647.71     71.98 o
  -2   2   5     1120.40     1003.28     42.34 o
  -1   2   5      498.13      497.05     26.00 o
   0   2   5     3044.81     2864.09     68.55 o
   1   2   5     4554.18     4794.03    131.22 o
   2   2   5      271.55      295.02     23.39 o
   3   2   5      337.01      359.01     49.16 o
   4   2   5      132.93      172.80     44.32 o
   5   2   5      175.85      142.10     55.85 o
  -8   3   5      595.01      639.73     73.38 o
  -6   3   5      117.37      131.12     28.20 o
  -5   3   5     1680.99     1954.30     76.22 o
  -4   3   5     1128.72     1313.61     95.06 o
  -3   3   5     2326.85     2354.49     63.54 o
  -2   3   5     4936.04     4957.81    141.05 o
  -1   3   5      831.22      841.83     25.70 o
   0   3   5      461.87      446.75     38.46 o
   1   3   5       87.36       94.94     24.72 o
   2   3   5     1083.77     1202.63     45.48 o
   3   3   5     3318.46     3447.96    180.88 o
   4   3   5     1537.92     1639.66     90.63 o
   5   3   5      409.31      374.68     58.66 o
  -9   4   5      189.89      165.86     83.03 o
  -8   4   5        0.08        7.79     13.68 o
  -7   4   5      738.49      860.69    103.50 o
  -6   4   5      137.85      142.24     31.87 o
  -5   4   5        4.99       16.44      5.06 o
  -4   4   5        0.42        9.20      3.79 o
  -3   4   5       31.24       46.55     12.29 o
  -2   4   5      214.29      255.79     65.99 o
  -1   4   5       61.40       69.57     20.23 o
   0   4   5      713.59      670.02     29.45 o
   1   4   5      171.53      166.73     24.15 o
   2   4   5        5.92        9.77      3.97 o
   3   4   5      134.64      172.47     32.45 o
   4   4   5       45.19       50.38     12.55 o
   5   4   5       55.52       49.99     23.02 o
  -8   5   5      366.62      580.66    129.18 o
  -7   5   5       31.28       45.58     15.93 o
  -6   5   5      987.48      986.72     45.05 o
  -5   5   5      398.01      543.75    104.12 o
  -4   5   5      160.31      195.41     32.30 o
  -3   5   5     1335.52     1178.77     38.23 o
  -2   5   5     2180.50     2147.31     99.30 o
  -1   5   5     3109.76     3231.22     78.39 o
   0   5   5      513.04      495.26     79.19 o
   1   5   5      207.45      260.00     36.80 o
   2   5   5      374.20      366.56     28.45 o
   3   5   5      555.91      636.62     70.72 o
   4   5   5      588.35      579.63     68.20 o
   5   5   5       66.21       50.21     15.14 o
  -8   6   5      306.93      334.44    124.69 o
  -7   6   5      349.92      427.21     65.13 o
  -6   6   5      246.49      291.15     36.75 o
  -5   6   5     6711.09     7147.32    183.02 o
  -4   6   5     3105.56     3225.42     76.84 o
  -3   6   5      323.17      338.12     51.95 o
  -2   6   5      480.74      463.54     33.16 o
  -1   6   5     2890.18     2856.23     79.05 o
   0   6   5     7844.31     8971.56    357.56 o
   1   6   5     5905.92     6282.65    195.76 o
   2   6   5      125.64      128.12     27.21 o
   3   6   5      114.26      123.59     35.02 o
   4   6   5      184.28      195.08     58.52 o
   5   6   5      381.80      354.63     91.09 o
  -8   7   5     1132.55     1167.62    125.26 o
  -7   7   5      441.14      430.36     70.12 o
  -6   7   5      159.22      152.93     23.70 o
  -5   7   5     1832.31     1886.35     67.84 o
  -4   7   5     2017.31     1848.75     41.12 o
  -3   7   5     3470.73     3396.13    103.73 o
  -2   7   5     2707.54     2522.16    129.26 o
  -1   7   5      401.86      420.78     38.43 o
   0   7   5      216.32      273.34     32.72 o
   1   7   5      499.84      503.56     26.09 o
   2   7   5      151.00      144.33     35.66 o
   3   7   5     1796.97     1913.85    143.30 o
   4   7   5      516.14      522.48     66.54 o
  -8   8   5        3.30        2.72      7.98 o
  -7   8   5      485.80      582.33     71.80 o
  -6   8   5      419.81      422.78     24.14 o
  -5   8   5      187.06      187.67     39.50 o
  -4   8   5        6.41       13.13      3.52 o
  -3   8   5      165.93      120.51     38.12 o
  -2   8   5       82.63      104.35     24.44 o
  -1   8   5      559.65      557.93     37.67 o
   0   8   5        5.53        3.58     10.96 o
   1   8   5        2.32        7.86      5.36 o
   2   8   5       75.24       85.18     18.02 o
   3   8   5       47.60       60.07     22.17 o
   4   8   5       92.47       82.39     25.61 o
  -9   9   5      455.49      455.85     87.92 o
  -8   9   5      272.14      299.14     72.18 o
  -7   9   5       99.46      130.00     54.05 o
  -6   9   5      289.18      333.63     34.55 o
  -5   9   5       55.72       60.33     16.10 o
  -4   9   5      110.62      116.59     12.44 o
  -3   9   5      749.45      731.37     19.00 o
  -2   9   5      228.57      201.44     20.85 o
  -1   9   5     1160.20     1229.80     45.72 o
   0   9   5      408.38      406.18     24.78 o
   1   9   5        9.33       25.28     10.37 o
   2   9   5       25.70       31.47     10.32 o
   3   9   5      541.31      523.21     69.67 o
   4   9   5      111.98       97.50     34.67 o
  -9  10   5        9.14       43.12     27.00 o
  -8  10   5      285.65      276.78     97.36 o
  -7  10   5     1249.06     1448.36    126.49 o
  -6  10   5     1838.49     1971.06     83.93 o
  -5  10   5     2241.57     2398.88     42.47 o
  -4  10   5       37.42       47.64      9.10 o
  -3  10   5       49.89       60.74     14.75 o
  -2  10   5     2591.25     2479.89     67.54 o
  -1  10   5     5932.29     5656.23    125.62 o
   0  10   5     3424.07     3263.05     63.81 o
   1  10   5     2277.01     2355.04     99.00 o
   2  10   5      277.43      312.24     53.02 o
   3  10   5      105.42       92.99     28.45 o
   4  10   5      151.93      156.94     45.33 o
  -9  11   5     1002.32     1014.92    113.08 o
  -7  11   5     1558.73     1508.69     87.64 o
  -6  11   5       27.09       47.94     14.23 o
  -5  11   5      104.99      113.55     25.56 o
  -4  11   5     1084.68     1068.90     33.45 o
  -3  11   5     4311.85     4329.36    112.51 o
  -2  11   5     4149.98     4220.85     96.30 o
  -1  11   5     1290.31     1174.23    149.52 o
   0  11   5      245.71      226.78     38.59 o
   1  11   5      160.52      172.78     40.77 o
   2  11   5      512.39      502.71     41.29 o
   3  11   5      963.90      981.27     67.30 o
   4  11   5      279.12      260.80     36.67 o
  -9  12   5       30.79       30.67     18.91 o
  -7  12   5      118.11      117.64     49.60 o
  -6  12   5      154.59      182.59     37.80 o
  -5  12   5      176.54      182.07     32.75 o
  -4  12   5      338.89      309.84     30.49 o
  -3  12   5        1.42       10.58      4.71 o
  -2  12   5       21.82       28.13      9.51 o
  -1  12   5      499.81      507.38     21.90 o
   0  12   5     1341.51     1335.38     61.15 o
   1  12   5      320.05      322.07     65.18 o
   2  12   5      473.35      436.46     43.71 o
   3  12   5       35.35       29.61      9.01 o
   4  12   5        1.41        6.84      8.69 o
  -8  13   5      143.52      147.30     36.93 o
  -7  13   5       31.50       47.84     18.41 o
  -6  13   5      128.51       98.17     47.94 o
  -5  13   5     1214.23     1258.11     50.57 o
  -4  13   5       57.11       45.54      9.25 o
  -3  13   5      791.15      768.57     34.36 o
  -2  13   5      195.29      181.93     39.04 o
  -1  13   5        0.92       12.10      6.25 o
   0  13   5       35.05       45.61     38.07 o
   1  13   5       18.84       24.66     10.83 o
   2  13   5       44.83       51.69     16.29 o
   3  13   5      183.93      171.53     38.42 o
   4  13   5        1.13        1.89      9.29 o
  -8  14   5       97.28      102.27     32.58 o
  -7  14   5     1266.77     1371.31    119.17 o
  -6  14   5     3629.09     3576.41    247.14 o
  -5  14   5     1094.66     1164.56    116.66 o
  -4  14   5        7.45       11.88      4.29 o
  -3  14   5        2.34       12.12      3.70 o
  -2  14   5     1752.59     1756.71     44.33 o
  -1  14   5     1492.39     1411.40     73.75 o
   0  14   5     1020.57     1030.84     53.38 o
   1  14   5     1571.51     1572.61     84.14 o
   2  14   5      823.09      821.28     84.68 o
   3  14   5       95.09       55.63     35.21 o
   4  14   5       87.64       76.86     30.25 o
  -8  15   5     1253.93     1294.97    138.40 o
  -7  15   5     3005.90     3075.42    211.40 o
  -6  15   5       55.40       72.18     25.60 o
  -5  15   5      299.11      318.92     42.13 o
  -4  15   5      461.58      502.66     26.97 o
  -3  15   5     2847.27     2806.87    100.52 o
  -2  15   5     5055.57     5241.68    243.92 o
  -1  15   5     1681.88     1570.28     89.17 o
   0  15   5        0.67        8.16     19.03 o
   1  15   5       28.08       38.99     15.85 o
   2  15   5     1269.32     1219.70    152.88 o
   3  15   5     1470.24     1330.03    142.51 o
   4  15   5      688.15      720.99    117.77 o
  -8  16   5       15.28       27.04     11.19 o
  -7  16   5        3.28       12.25     12.09 o
  -6  16   5      313.91      322.88     29.23 o
  -5  16   5       54.63       62.18     20.24 o
  -4  16   5      950.64      980.06     41.88 o
  -3  16   5        5.01       14.01      4.55 o
  -2  16   5       27.05       48.39     19.92 o
  -1  16   5      260.41      275.81     59.53 o
   0  16   5     2426.57     2367.64    139.46 o
   1  16   5     1989.85     1914.78    116.15 o
   2  16   5     1270.77     1092.91     78.54 o
   3  16   5       50.64       36.95     16.74 o
  -8  17   5       52.34       33.20      9.96 o
  -7  17   5       27.67       23.05      7.83 o
  -6  17   5      191.78      138.26     27.37 o
  -5  17   5      395.28      334.88     44.70 o
  -4  17   5       98.15      121.95     38.01 o
  -3  17   5       95.11      107.89     28.57 o
  -2  17   5      157.09      182.83     36.90 o
  -1  17   5      109.49      123.46     31.91 o
   0  17   5      277.83      258.00     56.36 o
   1  17   5       72.31       96.87     53.44 o
   2  17   5       59.94       58.05     25.19 o
   3  17   5      265.50      255.44     48.26 o
  -8  18   5       54.32       60.81     51.17 o
  -7  18   5      186.12      190.99    101.43 o
  -6  18   5      815.82      764.40     39.27 o
  -5  18   5     1081.72      993.31     63.51 o
  -4  18   5     1099.72     1136.15     72.82 o
  -3  18   5      481.12      489.71     97.17 o
  -2  18   5        3.60        7.12      5.48 o
  -1  18   5      280.10      334.86     63.59 o
   0  18   5     1733.25     1800.94     91.23 o
   1  18   5     1223.27     1141.34     73.33 o
   2  18   5      733.38      702.24     70.42 o
   3  18   5       30.00       27.49     13.66 o
  -7  19   5     1077.63      977.44     83.03 o
  -6  19   5       34.71       53.39     27.29 o
  -5  19   5      453.88      381.58     44.36 o
  -4  19   5     1846.76     1707.63     83.64 o
  -3  19   5     3242.87     3423.66    195.03 o
  -2  19   5     2266.92     2346.25    265.76 o
  -1  19   5      950.71      869.93     68.24 o
   0  19   5        6.33       18.62     16.39 o
   1  19   5       29.37       40.01     20.46 o
   2  19   5      802.96      809.24     87.10 o
   3  19   5     1019.75      938.14     96.78 o
  -7  20   5        4.02        3.95      3.86 o
  -6  20   5      542.52      476.82     49.58 o
  -5  20   5      423.90      383.46     80.78 o
  -4  20   5     1027.52      889.07     58.81 o
  -3  20   5        5.37       31.85     26.62 o
  -2  20   5       61.00       71.06     26.35 o
  -1  20   5      251.05      282.55     42.49 o
   0  20   5     1340.05     1309.13    100.70 o
   1  20   5     1024.50     1008.17     68.75 o
   2  20   5      928.66      934.14    104.83 o
   3  20   5        7.16       12.62      8.39 o
  -7  21   5       10.53        7.80      5.58 o
  -6  21   5        2.76        8.26      4.16 o
  -5  21   5       37.12       32.59     15.55 o
  -4  21   5        0.75        8.34      9.17 o
  -3  21   5        0.41        8.80      8.21 o
  -2  21   5      398.99      421.61     57.34 o
  -1  21   5       40.26       33.19     17.82 o
   0  21   5       26.76       56.81     27.28 o
   1  21   5       55.21       73.05     26.33 o
   2  21   5       59.85       68.95     30.85 o
  -7  22   5       66.20       49.43     16.97 o
  -6  22   5      321.04      331.26     56.30 o
  -5  22   5      828.74      748.90     82.96 o
  -4  22   5     1086.94     1094.87    126.89 o
  -3  22   5      492.86      410.20     45.12 o
  -2  22   5       52.94       49.42     26.06 o
  -1  22   5      715.88      685.63     67.16 o
   0  22   5     1077.09     1116.96     76.53 o
   1  22   5      449.14      450.62     73.02 o
   2  22   5      223.51      262.47     47.94 o
  -6  23   5      140.24      123.01     29.21 o
  -5  23   5       56.96       40.48     17.05 o
  -4  23   5     1525.42     1486.16    148.89 o
  -3  23   5     2734.31     2743.68    239.10 o
  -2  23   5     1408.28     1543.50    136.48 o
  -1  23   5      952.40      799.16     78.02 o
   0  23   5        2.01        7.83     15.85 o
   1  23   5      363.26      367.56     72.61 o
   2  23   5      473.98      465.82     75.22 o
  -6  24   5      271.22      215.22     32.52 o
  -5  24   5      993.59      859.12    114.39 o
  -4  24   5      793.94      544.24     71.79 o
  -3  24   5       96.84      101.00     24.78 o
  -2  24   5        6.64        7.79     15.47 o
  -1  24   5       37.58       40.22     12.07 o
   0  24   5      566.04      608.39     80.12 o
   1  24   5      337.28      376.08     64.19 o
  -6  25   5       12.01        1.78      4.65 o
  -5  25   5        7.26        2.89      6.41 o
  -4  25   5        8.97        7.41      6.90 o
  -3  25   5        7.00        3.71      7.35 o
  -2  25   5       75.96       72.67     18.35 o
  -1  25   5      165.49      142.22     36.61 o
   0  25   5       39.54       38.23     10.89 o
   1  25   5        2.61        6.52      9.66 o
  -5  26   5      278.22      217.27     49.53 o
  -4  26   5      322.14      338.20     52.21 o
  -3  26   5       30.95       20.43     11.99 o
  -2  26   5        0.74        6.19      8.06 o
  -1  26   5      224.25      231.58     41.34 o
   0  26   5      220.10      211.61     42.12 o
   1  26   5      912.59     1177.77     79.70 o
  -4  27   5      428.91      516.59    195.50 o
  -3  27   5     1094.82     1133.71    114.76 o
  -2  27   5     1132.89     1197.76    136.13 o
  -1  27   5      545.97      559.30     76.23 o
   0  27   5        0.49       -0.07      7.95 o
  -4  28   5      485.27      343.34     85.42 o
  -3  28   5        0.54       14.82     13.78 o
  -2  28   5       46.33       63.09     17.36 o
  -1  28   5      107.66      116.24     24.74 o
  -6   0   6     1998.15     2193.53    183.86 o
  -5   0   6     3811.93     3850.17    134.31 o
  -4   0   6     1887.24     3067.11    131.41 o
  -3   0   6       21.65       57.43     19.23 o
  -1   0   6     1691.35     1624.33     59.45 o
   0   0   6     1263.65     1224.29     61.65 o
   1   0   6     2975.92     3063.24    173.18 o
   2   0   6      455.76      491.29     48.56 o
   3   0   6       89.11       79.06     23.09 o
  -7   1   6      286.27      454.47    106.69 o
  -6   1   6      326.10      363.61     75.27 o
  -5   1   6      451.58      463.43     17.66 o
  -4   1   6     3294.11     3169.61     62.65 o
  -3   1   6     2700.35     2516.23     85.53 o
  -2   1   6     3426.66     3286.74     95.41 o
  -1   1   6      226.18      191.02     23.92 o
   0   1   6      535.72      506.12     32.43 o
   1   1   6      190.14      202.58     36.09 o
   2   1   6     1008.18     1011.88     63.77 o
   3   1   6      968.64     1016.74     87.36 o
  -9   2   6      154.84      174.99     81.31 o
  -7   2   6       39.67       47.78     15.35 o
  -6   2   6      169.25      188.90     43.00 o
  -5   2   6      105.82      120.05     20.05 o
  -4   2   6      137.53      169.66     30.63 o
  -3   2   6       60.46      102.36     27.22 o
  -2   2   6        3.42       55.68     35.76 o
  -1   2   6      123.05      103.43     18.62 o
   0   2   6      224.20      216.43     31.24 o
   1   2   6      191.16      227.17     29.72 o
   2   2   6        8.77       16.03      5.43 o
   3   2   6        1.87        7.22      5.69 o
   4   2   6       24.07       40.53     45.20 o
  -8   3   6     1932.02     1998.87    145.23 o
  -6   3   6     1968.33     2941.54    258.77 o
  -5   3   6        1.74        7.68      7.86 o
  -4   3   6     1078.96     1153.91     25.07 o
  -3   3   6     3852.36     3529.95    110.99 o
  -2   3   6     3051.70     2915.00     75.42 o
  -1   3   6      284.18      245.23     27.32 o
   0   3   6      274.70      306.11     38.19 o
   1   3   6     2777.21     2974.93    120.45 o
   2   3   6     1048.21     1024.77     71.56 o
   3   3   6      752.93      765.40     86.61 o
   4   3   6      275.93      231.56     72.25 o
  -8   4   6        1.11       42.41     26.42 o
  -6   4   6     2998.75     3037.48    234.40 o
  -5   4   6     2399.30     2385.82     99.47 o
  -4   4   6     1038.61      998.35     33.04 o
  -3   4   6       22.40       49.59     16.76 o
  -2   4   6      322.19      294.24     39.91 o
  -1   4   6     1538.46     1560.48     48.85 o
   0   4   6     2005.22     2026.54     96.07 o
   1   4   6     1105.63     1179.63     56.80 o
   2   4   6      174.61      206.55     39.59 o
   3   4   6       84.67       81.46     26.48 o
   4   4   6      222.97      179.11     57.05 o
  -9   5   6      653.38      700.69     72.34 o
  -8   5   6      559.62      659.56    139.11 o
  -7   5   6      604.04      781.38     63.50 o
  -5   5   6        1.42        4.14      6.13 o
  -4   5   6     1759.37     1783.19     39.56 o
  -3   5   6     2165.74     2296.53    103.94 o
  -2   5   6     2129.45     2030.60     69.07 o
  -1   5   6      473.85      510.12     31.71 o
   0   5   6      788.80      784.95     81.51 o
   1   5   6       36.15       36.56     11.10 o
   2   5   6     1065.77     1118.54     62.33 o
   3   5   6      532.92      567.10     57.47 o
   4   5   6      962.10     1015.51    156.01 o
  -8   6   6      691.96      778.30    157.71 o
  -7   6   6       98.39      117.00     33.18 o
  -6   6   6       17.42       32.52     15.42 o
  -5   6   6       36.10       86.03     25.44 o
  -4   6   6       76.82       75.59     17.52 o
  -3   6   6      462.82      384.67     33.50 o
  -2   6   6       30.52       28.89      8.49 o
  -1   6   6       30.26       32.71      9.80 o
   0   6   6      165.88      146.58     28.13 o
   1   6   6       23.94       20.23      6.44 o
   2   6   6        5.35        9.24      9.67 o
   3   6   6       44.20       37.19     15.70 o
   4   6   6       71.47       73.24     20.43 o
  -9   7   6      452.67      430.04    157.82 o
  -8   7   6     1695.90     1620.02    163.94 o
  -7   7   6        2.79       12.48     10.78 o
  -6   7   6     1512.70     1547.17     92.77 o
  -5   7   6      752.49      833.05    146.61 o
  -4   7   6      218.47      223.03     28.52 o
  -3   7   6      600.30      591.49     29.20 o
  -2   7   6      352.23      361.92     20.45 o
  -1   7   6       59.85       56.69     15.69 o
   0   7   6       37.52       46.73     14.41 o
   1   7   6     1185.07     1121.80     67.05 o
   2   7   6      989.33      910.47     68.30 o
   3   7   6      230.30      235.02     66.94 o
  -8   8   6      309.23      338.31    152.94 o
  -7   8   6      644.42      675.18     71.00 o
  -6   8   6     1450.45     1444.01     86.15 o
  -5   8   6     2309.88     2407.36    111.89 o
  -4   8   6      588.81      571.85     36.80 o
  -3   8   6      225.72      246.96     28.01 o
  -2   8   6      236.02      188.69     40.94 o
  -1   8   6     1547.63     1582.05     82.96 o
   0   8   6     2825.06     2733.49    228.36 o
   1   8   6      546.58      502.80     46.15 o
   2   8   6      589.48      625.41     85.22 o
   3   8   6      262.67      249.45     71.91 o
  -9   9   6      538.90      562.79    116.40 o
  -8   9   6      495.21      608.42     92.21 o
  -7   9   6      434.46      547.30    150.48 o
  -6   9   6      144.29      162.75     34.17 o
  -5   9   6      364.86      349.83     22.77 o
  -4   9   6      123.48      133.57     23.26 o
  -3   9   6      144.23      147.54     19.28 o
  -2   9   6     1623.71     1619.76     68.78 o
  -1   9   6     1522.84     1480.11     60.62 o
   0   9   6        2.21       10.35     10.32 o
   1   9   6       27.58       31.74     11.79 o
   2   9   6      523.66      531.00     55.08 o
   3   9   6      807.02      930.18    117.30 o
  -9  10   6       50.20       44.90     18.97 o
  -8  10   6        1.71        4.55     13.39 o
  -7  10   6       53.34       48.97     25.33 o
  -6  10   6      159.70      149.81     44.11 o
  -5  10   6        5.85        9.88      5.65 o
  -4  10   6      191.92      192.93     21.06 o
  -3  10   6      256.09      226.06     26.10 o
  -2  10   6      564.84      590.04     33.44 o
  -1  10   6      492.00      566.98     53.18 o
   0  10   6      402.89      343.46     47.37 o
   1  10   6      295.94      247.56     48.45 o
   2  10   6       84.23       80.09     18.26 o
   3  10   6        6.16       13.75      9.24 o
  -8  11   6       12.93       13.35      6.11 o
  -7  11   6      227.12      251.68     40.92 o
  -6  11   6      118.48      118.89     25.98 o
  -5  11   6        0.26        6.06      3.34 o
  -4  11   6      238.83      216.62     40.48 o
  -3  11   6       26.92       27.15      8.73 o
  -2  11   6       86.88       84.94     21.96 o
  -1  11   6        2.87        6.85      4.82 o
   0  11   6      115.48      154.38     34.88 o
   1  11   6        0.68        7.82      8.71 o
   2  11   6      168.73      161.38     46.62 o
   3  11   6      160.80      171.31     41.02 o
  -8  12   6       30.35       36.55     11.43 o
  -7  12   6      221.12      235.51     43.89 o
  -6  12   6     1742.20     1836.67    132.24 o
  -5  12   6      463.71      463.42     53.63 o
  -4  12   6      488.45      468.88     22.65 o
  -3  12   6     1013.04      994.50     60.55 o
  -2  12   6      217.88      196.29     38.25 o
  -1  12   6      416.47      443.30     59.67 o
   0  12   6     1667.12     1643.50    122.54 o
   1  12   6     1416.26     1321.01     92.35 o
   2  12   6     1319.44     1329.02    114.17 o
   3  12   6      116.02       76.22     23.15 o
  -8  13   6     1075.23     1152.92    124.93 o
  -7  13   6     1382.08     1537.23    114.01 o
  -6  13   6      339.65      406.86     61.20 o
  -5  13   6       46.55       55.51     18.44 o
  -4  13   6       10.36       14.32      4.70 o
  -3  13   6      938.98      994.49     52.09 o
  -2  13   6      399.56      383.02     30.41 o
  -1  13   6       63.44       81.92     22.99 o
   0  13   6        0.70       25.35     12.03 o
   1  13   6      137.99      136.98     39.83 o
   2  13   6      425.24      469.07     75.13 o
   3  13   6      747.31      702.00     84.98 o
  -8  14   6      110.96       94.93     57.23 o
  -7  14   6      226.13      234.16     31.33 o
  -6  14   6     1805.70     1737.62    131.43 o
  -5  14   6      536.28      558.99     29.48 o
  -4  14   6     1082.14     1087.94     51.36 o
  -3  14   6      126.53      130.51     28.91 o
  -2  14   6       48.74       50.46     12.31 o
  -1  14   6     2276.01     2282.51    168.58 o
   0  14   6     1480.74     1392.90    116.62 o
   1  14   6      567.99      557.29     58.63 o
   2  14   6      228.55      190.35     49.50 o
   3  14   6        2.84        8.12      8.84 o
  -8  15   6       22.43       33.64     11.42 o
  -7  15   6       15.83       10.11      7.65 o
  -6  15   6      101.02      116.22     40.73 o
  -5  15   6       79.40       76.25     24.58 o
  -4  15   6       14.33       21.56     12.77 o
  -3  15   6        9.93       12.21      4.70 o
  -2  15   6      537.03      603.28     54.28 o
  -1  15   6       69.36       90.76     33.65 o
   0  15   6        7.37       20.44      9.54 o
   1  15   6       13.99       12.13      9.24 o
   2  15   6        0.93       12.64     10.95 o
   3  15   6      124.48      109.67     47.69 o
  -8  16   6       41.53       22.49     25.00 o
  -7  16   6      139.39      174.61     41.89 o
  -6  16   6     1486.51     1451.30     85.15 o
  -5  16   6      432.71      441.32     51.88 o
  -4  16   6      120.69      116.04     29.40 o
  -3  16   6      136.73      154.27     34.53 o
  -2  16   6       20.82       20.76      6.44 o
  -1  16   6      910.81      916.52     80.53 o
   0  16   6      434.44      409.15     56.82 o
   1  16   6      194.12      206.19     45.12 o
   2  16   6      906.91      978.99    142.46 o
  -8  17   6     2628.23     2540.64    306.24 o
  -7  17   6     1128.91     1186.33    126.21 o
  -6  17   6      636.22      588.07     51.45 o
  -5  17   6      316.85      291.46     75.18 o
  -4  17   6     1109.36     1161.64     64.90 o
  -3  17   6     2196.11     2308.52     99.70 o
  -2  17   6      619.32      590.77     66.46 o
  -1  17   6      138.60      151.04     44.80 o
   0  17   6        0.91        9.08     10.72 o
   1  17   6       90.81       81.79     23.39 o
   2  17   6      839.82      705.91     66.28 o
  -7  18   6      243.71      224.89     53.61 o
  -6  18   6     1611.43     1519.45     76.47 o
  -5  18   6     1279.91     1223.40    110.48 o
  -4  18   6      685.70      670.43     62.08 o
  -3  18   6        6.17       12.59      9.62 o
  -2  18   6      288.58      290.57     61.64 o
  -1  18   6     1052.81      903.51    118.64 o
   0  18   6      908.87      904.68     83.84 o
   1  18   6      437.15      441.88     72.53 o
   2  18   6      394.51      335.57     65.37 o
  -7  19   6       56.35       40.52      9.39 o
  -6  19   6        2.02        8.76     11.38 o
  -5  19   6       98.26       85.99     22.51 o
  -4  19   6       22.88       26.08     13.89 o
  -3  19   6      150.38      154.21     29.90 o
  -2  19   6      265.05      260.82     48.02 o
  -1  19   6        4.86       12.39     15.13 o
   0  19   6       60.11       35.34     25.64 o
   1  19   6      157.29      160.71     31.74 o
   2  19   6       89.95       77.31     21.43 o
  -7  20   6       41.31       14.49     25.75 o
  -6  20   6      768.63      768.93     66.05 o
  -5  20   6      481.14      523.20     43.67 o
  -4  20   6     1163.85     1234.34     98.87 o
  -3  20   6       21.69       21.76      9.71 o
  -2  20   6       43.39       44.02     18.04 o
  -1  20   6      723.99      699.78     70.66 o
   0  20   6      797.34      753.25     91.39 o
   1  20   6       91.77       87.58     21.40 o
  -6  21   6       22.98       26.47     12.21 o
  -5  21   6      116.83       83.21     24.72 o
  -4  21   6      914.14      747.78     85.93 o
  -3  21   6     2036.65     2005.66    125.87 o
  -2  21   6      954.82      914.99     94.09 o
  -1  21   6     1162.00     1125.56    200.23 o
   0  21   6       88.52       84.24     28.78 o
   1  21   6      151.73      138.11     34.31 o
  -6  22   6      315.03      308.62     49.45 o
  -5  22   6      521.21      511.88     52.94 o
  -4  22   6      472.66      482.13     56.79 o
  -3  22   6       65.97       61.55     32.36 o
  -2  22   6      108.99       97.04     27.53 o
  -1  22   6       43.51       47.98     17.12 o
   0  22   6     1068.94     1093.94    116.42 o
   1  22   6      321.81      308.60     59.61 o
  -6  23   6        3.16        4.77      6.96 o
  -5  23   6       62.05       55.12     14.98 o
  -4  23   6        5.96        5.12      8.95 o
  -3  23   6      266.01      258.05     59.14 o
  -2  23   6      238.74      204.18     53.34 o
  -1  23   6       18.74       19.62      8.90 o
   0  23   6        3.13       19.47     14.80 o
  -5  24   6      679.52      694.33     69.50 o
  -4  24   6      928.03      980.25    252.36 o
  -3  24   6       44.49       43.81     35.67 o
  -2  24   6       27.24       15.59     16.20 o
  -1  24   6      543.82      572.18    104.12 o
   0  24   6      828.42      843.56    132.21 o
  -5  25   6        8.41       14.66     14.87 o
  -4  25   6     1023.78      785.48    103.15 o
  -3  25   6     1172.01     1179.49    125.68 o
  -2  25   6      473.52      547.86     83.67 o
  -1  25   6      687.29      675.03     93.81 o
  -4  26   6      130.53      164.12     88.15 o
  -3  26   6      198.72      197.66     43.78 o
  -2  26   6       36.52       39.97     17.18 o
  -1  26   6      197.68      174.28     30.74 o
  -9   1   7     1047.28     1058.49    210.64 o
  -7   1   7      462.30      516.13    190.87 o
  -5   1   7      294.00      285.18     32.42 o
  -4   1   7     3244.00     3606.23    425.93 o
  -3   1   7     1557.68     1441.63     67.99 o
  -2   1   7      751.59      727.65     29.81 o
  -1   1   7        4.75        9.47      5.36 o
   0   1   7       89.20       75.13     17.41 o
   1   1   7       25.19       28.57      7.72 o
   2   1   7      144.41      106.38     58.15 o
   3   1   7        7.14        7.75     12.19 o
  -6   2   7      854.71      931.55    110.12 o
  -5   2   7     2048.48     2084.32    123.01 o
  -4   2   7      747.17      729.69     63.45 o
  -3   2   7       39.78       49.08     13.42 o
  -2   2   7      562.67      563.38     47.25 o
  -1   2   7      856.17      831.16     38.94 o
   0   2   7      728.92      783.22     53.88 o
   1   2   7     1494.05     1480.91     72.79 o
   2   2   7      247.33      249.87     62.54 o
   3   2   7       12.50       35.73     44.35 o
  -6   3   7      466.57      497.83     78.77 o
  -5   3   7      240.35      223.78     39.64 o
  -4   3   7     1698.03     1587.74     69.95 o
  -3   3   7     1506.29     1459.43     51.57 o
  -2   3   7     2986.59     3081.83    124.95 o
  -1   3   7     1395.80     1474.92     71.49 o
   0   3   7      115.37      108.34     19.90 o
   1   3   7        3.18        8.63      4.48 o
   2   3   7      114.58      135.02     37.47 o
  -8   4   7      476.58      537.59    207.31 o
  -6   4   7       13.53       13.83      7.65 o
  -5   4   7        1.59        4.59      3.85 o
  -4   4   7       24.60       45.40     13.02 o
  -3   4   7       21.89       27.51      8.00 o
  -2   4   7       18.98       24.74      7.71 o
  -1   4   7      106.49      116.11     19.50 o
   0   4   7       90.52       65.88     17.80 o
   1   4   7      285.28      278.07     65.56 o
   2   4   7      177.46      148.03     45.09 o
  -9   5   7      283.92      260.79     85.97 o
  -6   5   7        6.55        8.32      8.34 o
  -5   5   7       12.69       22.04      7.59 o
  -4   5   7      533.34      549.29     32.67 o
  -3   5   7      363.35      320.76     22.65 o
  -2   5   7      190.63      170.91     26.92 o
  -1   5   7       53.62       55.57     13.01 o
   0   5   7       11.05       18.99     11.11 o
   1   5   7      407.49      404.65     65.43 o
   2   5   7      172.62      147.66     45.30 o
  -9   6   7      183.91      194.51     60.79 o
  -8   6   7      556.64      563.52    203.45 o
  -7   6   7     2211.37     2421.06    239.08 o
  -6   6   7      366.91      421.54    130.83 o
  -5   6   7     2457.27     2422.23    137.95 o
  -4   6   7     1877.21     1877.52     94.31 o
  -3   6   7      703.00      687.50     42.07 o
  -2   6   7       44.11       51.23     14.82 o
  -1   6   7      216.45      208.78     50.69 o
   0   6   7     1127.45     1128.81     85.90 o
   1   6   7     3265.39     3402.68    218.88 o
   2   6   7      285.16      280.25     51.54 o
  -9   7   7      439.23      428.73     85.87 o
  -6   7   7      397.76      399.38    123.90 o
  -5   7   7       87.87       87.47     36.90 o
  -4   7   7      197.71      191.90     36.87 o
  -3   7   7     1461.76     1506.49     70.52 o
  -2   7   7     2734.49     2666.29    176.83 o
  -1   7   7     3551.71     3467.72    227.27 o
   0   7   7      252.42      221.33     38.91 o
   1   7   7       44.53       73.94     18.72 o
   2   7   7      303.78      301.09     82.86 o
  -8   8   7      399.32      336.53     93.76 o
  -7   8   7        9.94       44.50     32.41 o
  -6   8   7      369.42      361.48     55.19 o
  -5   8   7      246.96      232.45     38.08 o
  -4   8   7      207.77      193.51     26.10 o
  -3   8   7       14.30       19.22      5.76 o
  -2   8   7       12.44       46.83     26.14 o
  -1   8   7      901.85      811.52     74.49 o
   0   8   7      206.85      211.10     49.40 o
   1   8   7       52.86       44.54     17.00 o
   2   8   7       27.29       33.35     13.06 o
  -8   9   7      154.56      207.00     93.72 o
  -7   9   7      113.99      146.59     38.24 o
  -6   9   7      315.44      269.00     40.35 o
  -5   9   7       50.65       65.57     23.65 o
  -4   9   7       88.05       87.70     38.38 o
  -3   9   7      728.31      755.81     66.99 o
  -2   9   7      293.39      453.63     61.66 o
  -1   9   7      177.50      183.69     41.62 o
   0   9   7       42.04       45.60     19.07 o
   1   9   7      275.01      274.57     68.56 o
   2   9   7      212.87      229.16     45.92 o
  -8  10   7       83.16       85.82     46.36 o
  -7  10   7     1010.80     1117.07    132.04 o
  -6  10   7     1389.30     1374.76    103.36 o
  -5  10   7     3460.25     3447.58    184.08 o
  -4  10   7     1420.82     1437.93     64.33 o
  -3  10   7     2403.39     2541.82    172.96 o
  -2  10   7       37.81       62.06     45.23 o
  -1  10   7      369.05      404.64     56.12 o
   0  10   7      960.70     1001.49     75.87 o
   1  10   7     1903.11     1805.61    164.61 o
   2  10   7      588.23      590.50     81.86 o
  -8  11   7      797.31      898.77    178.96 o
  -7  11   7     1263.63     1381.60    156.11 o
  -6  11   7      118.59      133.41     34.48 o
  -5  11   7       16.92       55.28     42.44 o
  -4  11   7      377.42      345.32     49.01 o
  -3  11   7     1175.34     1357.55     93.94 o
  -2  11   7     1562.31     1569.53     69.61 o
  -1  11   7     1450.22     1367.48    110.01 o
   0  11   7       35.60       42.17     12.02 o
   1  11   7       97.37       92.98     33.13 o
   2  11   7      467.89      396.87     76.72 o
  -8  12   7       19.89       22.82     15.78 o
  -7  12   7      204.90      216.98     88.63 o
  -6  12   7      652.60      667.64     72.66 o
  -5  12   7      174.10      189.91     28.94 o
  -4  12   7     1403.61     1344.89     78.50 o
  -3  12   7       45.14       46.99     11.03 o
  -2  12   7       14.03       24.88     10.41 o
  -1  12   7      268.48      278.83     57.22 o
   0  12   7      575.02      520.79     57.36 o
   1  12   7       54.40       58.52     16.01 o
   2  12   7       96.96      100.48     22.95 o
  -8  13   7      196.27      203.57     35.65 o
  -7  13   7      467.18      521.11    156.76 o
  -6  13   7      321.87      299.32     68.97 o
  -5  13   7       51.59       54.33     24.43 o
  -4  13   7      109.14      102.59     28.04 o
  -3  13   7      876.41      856.42     70.76 o
  -2  13   7      263.35      282.54     40.63 o
  -1  13   7      123.28      121.29     31.24 o
   0  13   7        1.34       10.75      9.97 o
   1  13   7       41.16       23.77     13.18 o
   2  13   7       31.50       29.84      9.96 o
  -8  14   7        6.65       17.57     11.93 o
  -7  14   7      185.64      227.04    119.08 o
  -6  14   7     2220.87     2258.42    139.57 o
  -5  14   7     2750.80     2641.01    247.99 o
  -4  14   7      950.97      965.74    114.86 o
  -3  14   7     1318.76     1232.54     95.77 o
  -2  14   7       92.52       96.32     48.87 o
  -1  14   7      596.99      608.55     60.63 o
   0  14   7      729.41      739.04     66.57 o
   1  14   7      593.47      572.20     70.03 o
  -7  15   7      891.26      703.53    131.66 o
  -6  15   7      191.91      227.07     67.74 o
  -5  15   7      638.68      616.60     88.76 o
  -4  15   7      457.25      463.11     70.77 o
  -3  15   7      352.93      561.35    151.29 o
  -2  15   7     1606.79     1607.71    119.85 o
  -1  15   7      747.44      725.80     67.86 o
   0  15   7        2.59        8.02     12.30 o
   1  15   7       10.82       12.66      7.56 o
  -7  16   7      460.39      346.65     55.79 o
  -6  16   7     1320.18     1315.55     94.34 o
  -5  16   7      325.47      368.27     62.54 o
  -4  16   7      832.72      826.74     50.62 o
  -3  16   7        1.25        4.44      4.85 o
  -2  16   7       51.26       46.91     21.86 o
  -1  16   7       55.87       63.94     17.13 o
   0  16   7       99.74       98.18     22.43 o
   1  16   7       27.49       20.97      9.60 o
  -7  17   7      133.04      110.13     33.65 o
  -6  17   7        4.44       11.35      8.77 o
  -5  17   7        2.10       26.58     20.97 o
  -4  17   7       26.03       29.03      8.30 o
  -3  17   7       26.85       25.04      7.80 o
  -2  17   7      261.19      269.60     55.38 o
  -1  17   7      314.61      269.07     55.30 o
   0  17   7       84.83       73.27     31.31 o
   1  17   7       92.94       94.06     18.44 o
  -7  18   7      243.05      282.43     90.56 o
  -6  18   7      827.15      888.22    123.55 o
  -5  18   7      630.41      651.30     57.46 o
  -4  18   7      615.57      610.17     72.33 o
  -3  18   7       55.49       69.89     32.26 o
  -2  18   7      287.05      271.92     96.06 o
  -1  18   7      317.85      327.92     54.37 o
   0  18   7      793.52      800.80     96.67 o
  -6  19   7      112.10      137.17     63.38 o
  -5  19   7      166.65      142.93     42.33 o
  -4  19   7      452.53      411.94     56.97 o
  -3  19   7     1153.13     1207.71    112.03 o
  -2  19   7     1029.61     1028.33    165.87 o
  -1  19   7      780.57      754.66     88.59 o
   0  19   7      124.11      109.89     27.73 o
  -6  20   7     1153.79     1086.59    116.20 o
  -5  20   7      745.42      898.31    145.40 o
  -4  20   7      422.46      470.23     96.03 o
  -3  20   7       71.22       93.15     25.75 o
  -2  20   7      195.97      219.70     51.42 o
  -1  20   7      132.49      136.62     42.15 o
   0  20   7       84.43       79.43     16.57 o
  -6  21   7       28.60       19.91      9.01 o
  -5  21   7        5.80       -0.13      6.82 o
  -4  21   7        8.16        7.33      9.70 o
  -3  21   7        0.49       -3.40      9.83 o
  -2  21   7      218.56      219.23     36.14 o
  -1  21   7       18.07       22.86     15.51 o
  -5  22   7      137.22      122.89     23.40 o
  -4  22   7       50.07        9.69      8.85 o
  -3  22   7       29.23       42.45     16.37 o
  -2  22   7       44.96       54.68     16.44 o
  -1  22   7      312.22      304.04     56.17 o
  -4  23   7      546.25      465.78     92.39 o
  -3  23   7     1558.60     1745.45    227.78 o
  -2  23   7      537.02      479.10    107.30 o
  -3  24   7       15.54       15.63     13.64 o
  -6   0   8      230.14      379.38    209.36 o
  -5   0   8     1424.47     1450.32    158.10 o
  -4   0   8      856.99      918.74    100.26 o
  -3   0   8      173.25      111.50     26.71 o
  -2   0   8       76.97       76.79     33.25 o
  -1   0   8     1070.25      941.31     76.31 o
   0   0   8      644.82      720.96    136.32 o
  -8   1   8      627.94      602.35    143.25 o
  -7   1   8      459.47      483.17     97.91 o
  -6   1   8      259.19      284.46     65.56 o
  -5   1   8       15.28       23.09      7.27 o
  -4   1   8      238.59      246.41     32.09 o
  -3   1   8      435.79      389.58     33.86 o
  -2   1   8      786.57      795.43     38.21 o
  -1   1   8      230.63      191.22     40.93 o
   0   1   8      113.56       97.92     49.41 o
   1   1   8        9.06       18.16     10.61 o
  -7   2   8        8.47       21.97     11.13 o
  -6   2   8      221.32      215.55     46.39 o
  -5   2   8       51.55       47.41     12.37 o
  -4   2   8       26.63       21.50      6.69 o
  -3   2   8       59.71       54.86     13.58 o
  -2   2   8       24.57       21.12      7.97 o
  -1   2   8      173.32      141.02     25.91 o
   0   2   8       90.17       70.97     24.73 o
   1   2   8       39.43       25.69     21.25 o
  -8   3   8      412.53      481.40    123.31 o
  -7   3   8       88.28       71.54     18.59 o
  -6   3   8        5.04       18.42     26.46 o
  -5   3   8       66.26       64.96     42.99 o
  -4   3   8        8.61       17.21      5.88 o
  -3   3   8      132.98      125.69     19.50 o
  -2   3   8      267.22      258.45     50.05 o
  -1   3   8       67.06       86.36     17.20 o
   0   3   8      437.36      415.14     51.73 o
   1   3   8        7.67       55.81     34.05 o
  -6   4   8      539.34      585.97    218.34 o
  -5   4   8     1667.35     1704.13     86.57 o
  -4   4   8      942.42     1003.70     69.58 o
  -3   4   8       55.91       60.55     13.77 o
  -2   4   8       19.75       40.43     12.74 o
  -1   4   8     1032.70      918.95     79.41 o
   0   4   8     1331.03     1282.45    165.75 o
   1   4   8     1636.21     1779.14     88.51 o
  -8   5   8     1429.50     1369.36    283.78 o
  -5   5   8       15.76       23.17     15.64 o
  -4   5   8     1027.40      956.90     72.25 o
  -3   5   8     1254.23     1148.09     53.96 o
  -2   5   8     1520.00     1624.82     76.37 o
  -1   5   8       18.85       26.32      7.22 o
   0   5   8        2.56        2.74      6.59 o
   1   5   8       14.71       22.82      9.12 o
  -8   6   8       12.90       36.20     39.33 o
  -7   6   8       18.99       38.69     18.91 o
  -6   6   8      439.80      463.08     96.09 o
  -5   6   8       70.33       60.33     15.96 o
  -4   6   8        3.19       14.79      7.10 o
  -3   6   8        2.08       17.36      8.76 o
  -2   6   8       73.65       82.33     19.66 o
  -1   6   8      332.55      257.42     41.07 o
   0   6   8      172.92      147.97     29.06 o
   1   6   8       44.91       43.14     15.61 o
  -8   7   8     1097.24     1044.43    134.63 o
  -7   7   8       50.83       33.08     15.38 o
  -6   7   8       40.43       57.37     26.75 o
  -5   7   8       24.27       28.81     10.46 o
  -4   7   8      348.88      305.97     60.00 o
  -3   7   8      582.01      593.90     92.99 o
  -2   7   8      116.15      119.31     26.04 o
  -1   7   8       10.44       10.68      5.77 o
   0   7   8      224.84      167.95     32.74 o
   1   7   8       64.57       60.62     16.08 o
  -8   8   8        0.28       23.68     23.15 o
  -6   8   8      677.72      731.33     61.15 o
  -5   8   8     1281.49     1302.04     86.25 o
  -4   8   8     1305.68     1216.72    111.78 o
  -3   8   8      280.94      312.63     55.86 o
  -2   8   8        3.88       16.72      8.79 o
  -1   8   8      436.59      411.99     79.58 o
   0   8   8     2255.58     2275.81    277.25 o
   1   8   8     1006.51      985.06    132.13 o
  -8   9   8      755.86      739.70    117.67 o
  -7   9   8      759.46      779.72    111.81 o
  -6   9   8       25.15       29.07     24.49 o
  -5   9   8       30.68       34.04     11.75 o
  -4   9   8      556.87      601.79     83.20 o
  -3   9   8      981.32     1133.36     60.43 o
  -2   9   8     1535.37     1634.16     95.99 o
  -1   9   8      708.66      609.49     75.66 o
   0   9   8        0.80        2.44     10.24 o
   1   9   8      269.68      221.38     53.77 o
  -8  10   8        1.12       25.59     29.70 o
  -7  10   8      351.01      294.59     76.63 o
  -6  10   8      166.87      158.57     33.95 o
  -5  10   8       10.38       16.57      7.35 o
  -4  10   8      142.50      152.26     36.47 o
  -3  10   8       16.14       18.44      5.75 o
  -2  10   8        2.28       21.75      7.73 o
  -1  10   8       29.68       28.31     11.60 o
   0  10   8      158.29      134.60     31.41 o
  -7  11   8       39.77       52.10     26.81 o
  -6  11   8      209.16      187.08     96.02 o
  -5  11   8      258.73      234.17     64.68 o
  -4  11   8      387.06      375.65     53.24 o
  -3  11   8       52.55       52.75     12.38 o
  -2  11   8      582.42      605.73     76.71 o
  -1  11   8        9.67       12.98      7.12 o
   0  11   8       16.02       27.89     12.45 o
  -7  12   8      108.00      127.97     33.18 o
  -6  12   8     1246.44     1156.66    130.61 o
  -5  12   8     1399.95     1481.95    152.01 o
  -4  12   8      263.87      232.62     54.93 o
  -3  12   8      217.19      235.13     44.61 o
  -2  12   8      146.97      167.26     57.16 o
  -1  12   8      631.20      593.21     82.55 o
   0  12   8      872.23      870.84    131.09 o
  -7  13   8      287.83      309.40    108.23 o
  -6  13   8      122.46      124.39     50.47 o
  -5  13   8      183.80      202.92    100.28 o
  -4  13   8       92.93       86.05     17.92 o
  -3  13   8     1189.31     1267.97    165.55 o
  -2  13   8     1883.17     2136.59    224.81 o
  -1  13   8      674.14      668.78     79.29 o
   0  13   8        5.47        9.92      9.70 o
  -7  14   8      101.78       92.78     24.00 o
  -6  14   8      674.38      641.54     84.30 o
  -5  14   8      260.46      263.12     69.37 o
  -4  14   8        1.84        1.80      3.10 o
  -3  14   8        4.63       13.00      8.12 o
  -2  14   8       10.41       27.36     24.12 o
  -1  14   8       43.30       41.03     13.75 o
   0  14   8       24.88       16.86      9.33 o
  -7  15   8       44.96       47.03     21.34 o
  -6  15   8       24.81       31.72     12.90 o
  -5  15   8       47.93       62.00     23.64 o
  -4  15   8      110.48       98.13     30.23 o
  -3  15   8       11.23       15.13      6.12 o
  -2  15   8      182.43      195.86     38.16 o
  -1  15   8       16.51       23.13     13.18 o
  -6  16   8      768.87      828.04     97.28 o
  -5  16   8      987.15      966.59    124.49 o
  -4  16   8       83.74       93.74     22.57 o
  -3  16   8        6.15       16.69      9.34 o
  -2  16   8       95.19      104.77     18.67 o
  -1  16   8      780.07      721.63    118.42 o
  -6  17   8      141.73      131.12     35.24 o
  -5  17   8      153.43      131.77     33.41 o
  -4  17   8      325.44      300.96     83.88 o
  -3  17   8     1587.04     1639.30    189.43 o
  -2  17   8      666.66      638.16     87.11 o
  -1  17   8      256.91      230.71     62.28 o
  -6  18   8      133.18      118.04     28.47 o
  -5  18   8      224.47      195.31     54.46 o
  -4  18   8      190.37      160.68     52.47 o
  -3  18   8       10.27       33.16     14.09 o
  -2  18   8        1.25        2.41      6.87 o
  -5  19   8        1.71       -1.08      5.38 o
  -4  19   8       13.62        9.83     10.12 o
  -3  19   8        2.82        5.43      5.33 o
  -2  19   8       20.90       17.48      6.06 o
  -4  20   8       28.98       38.93     13.06 o
  -3  20   8        9.70       12.45      5.30 o
  -7   1   9      195.27      199.47     97.33 o
  -6   1   9      312.26      304.83    143.53 o
  -5   1   9      187.54      147.58    101.83 o
  -4   1   9      254.80      232.61     50.28 o
  -3   1   9      499.64      568.37     53.45 o
  -2   1   9      571.18      555.45     58.99 o
  -1   1   9       77.65       86.93     31.66 o
  -7   2   9      350.99      383.39    146.32 o
  -4   2   9     1102.67     1050.30     78.87 o
  -3   2   9      135.21      133.60     31.08 o
  -2   2   9        6.37       14.99      4.94 o
  -1   2   9      588.85      576.00     86.59 o
  -7   3   9      420.75      431.46     92.47 o
  -6   3   9      224.31      263.53     95.61 o
  -5   3   9       28.80       38.83     17.99 o
  -4   3   9      283.20      247.48     43.52 o
  -3   3   9      151.26      182.66     35.35 o
  -2   3   9      303.71      284.59     46.32 o
  -1   3   9      498.58      531.73    101.91 o
  -7   4   9       23.48       38.67     17.00 o
  -6   4   9       41.51       30.32     16.08 o
  -5   4   9      114.67      100.88     26.76 o
  -4   4   9       13.97       18.36      8.78 o
  -3   4   9       29.89       38.48     14.12 o
  -2   4   9        4.01        7.87      6.97 o
  -1   4   9      135.58      115.75     39.39 o
  -6   5   9       47.69       47.44     19.03 o
  -5   5   9       75.11       62.47     15.36 o
  -4   5   9       51.91       49.39     14.02 o
  -3   5   9      191.85      214.08     42.04 o
  -2   5   9      366.35      331.28     41.67 o
  -1   5   9      189.92      168.93     52.86 o
  -7   6   9      881.65      928.26    175.16 o
  -6   6   9      522.04      541.82     96.56 o
  -5   6   9      916.29      889.17    123.16 o
  -4   6   9      702.44      780.70     79.66 o
  -3   6   9      468.32      435.73     53.91 o
  -2   6   9       84.60       72.21     17.19 o
  -1   6   9      209.79      187.28     46.00 o
  -7   7   9     1000.52      980.47    174.17 o
  -6   7   9       28.94       35.00     12.01 o
  -4   7   9      253.75      226.24     50.82 o
  -3   7   9      541.18      623.55     75.19 o
  -2   7   9      266.95      289.93     60.29 o
  -1   7   9      603.10      531.11     83.97 o
  -7   8   9        3.63       14.13      9.28 o
  -6   8   9      267.24      224.61     28.68 o
  -5   8   9        1.37        4.92      3.47 o
  -4   8   9        4.32        8.30      7.62 o
  -3   8   9        5.38       14.47      7.44 o
  -2   8   9       39.13       31.07     13.06 o
  -1   8   9       36.48       39.51     15.05 o
  -7   9   9        1.44        6.29      6.04 o
  -6   9   9        0.45       15.86     16.52 o
  -5   9   9        0.09       41.54     28.65 o
  -4   9   9       19.44       18.99      6.06 o
  -3   9   9        3.82       11.36      4.91 o
  -2   9   9       66.02       68.15     20.61 o
  -1   9   9      196.93      156.90     44.20 o
  -6  10   9      863.00      904.27    237.64 o
  -5  10   9     1843.24     1922.18    189.37 o
  -4  10   9      215.52      254.48     49.88 o
  -3  10   9      508.85      507.60     80.60 o
  -2  10   9       71.67       69.72     15.20 o
  -6  11   9      133.59      137.13     81.12 o
  -5  11   9        9.38       34.31     19.91 o
  -4  11   9      342.73      384.86     62.29 o
  -3  11   9      733.48      832.55    106.32 o
  -2  11   9      451.22      455.79     72.03 o
  -6  12   9      255.45      226.53     77.05 o
  -5  12   9       79.95       58.55     16.81 o
  -4  12   9      170.50      164.06     34.70 o
  -3  12   9       49.52       47.31     19.68 o
  -2  12   9      128.58      104.24     21.25 o
  -6  13   9       54.40       82.87     30.73 o
  -5  13   9        9.88       22.62     18.08 o
  -4  13   9       95.12       86.95     55.54 o
  -3  13   9       60.49       63.63     14.20 o
  -5  14   9      924.14     1079.63    113.32 o
  -4  14   9       71.48       61.10     20.16 o
  -3  14   9      224.55      214.65     53.64 o
  -4  15   9      363.69      312.93     98.43 o
  -5   0  10      394.72      417.11     95.94 o
  -4   0  10      806.53      838.06    238.53 o
  -5   1  10        0.22       -2.51     10.56 o
  -4   1  10      236.59      184.33     85.15 o
  -5   2  10       20.49       18.54      6.39 o
  -4   2  10        1.78       -1.69     17.68 o
  -5   3  10        0.01       24.08     19.13 o
  -4   3  10       71.42       59.25     16.89 o
  -5   4  10      823.40      797.23    162.84 o
  -4   4  10      515.78      548.47    107.34 o
 
